# Supplementary material for: Similarities and differences in the gene expression signatures of physiological age versus future lifespan
Source: Aging Cell. 2024 Dec 6;24(4):e14428. doi: 10.1111/acel.14428 (PMC11984696; doi:10.1111/acel.14428)
Supplement: Supplementary file 1 — Appendix S1. [file ACEL-24-e14428-s003.xlsx]

## Sheet: explanation
Sheet		contents
biomarker_high		q < 0.0001 and expressed higher in long-lived animals, after controlling for physiological age
biomarker_low		q < 0.0001 and expressed higher in short-lived animals, after controlling for physiological age
cluster_0-5		time-series cluster membership
deseq2_out		full list of log2 fold-changes and q-values for physiological age, biomarker level, and batch beta coefficients

## Sheet: biomarker_high
Wormbase ID	(fdr-adjusted p < 0.0001 and expressed higher in long-lived animals)
WBGene00000009
WBGene00000013
WBGene00000016
WBGene00000017
WBGene00000019
WBGene00000035
WBGene00000072
WBGene00000081
WBGene00000093
WBGene00000094
WBGene00000102
WBGene00000107
WBGene00000111
WBGene00000118
WBGene00000121
WBGene00000133
WBGene00000143
WBGene00000144
WBGene00000151
WBGene00000155
WBGene00000212
WBGene00000213
WBGene00000214
WBGene00000215
WBGene00000216
WBGene00000218
WBGene00000219
WBGene00000232
WBGene00000233
WBGene00000236
WBGene00000238
WBGene00000239
WBGene00000250
WBGene00000273
WBGene00000279
WBGene00000283
WBGene00000285
WBGene00000287
WBGene00000298
WBGene00000302
WBGene00000370
WBGene00000375
WBGene00000388
WBGene00000407
WBGene00000409
WBGene00000420
WBGene00000442
WBGene00000467
WBGene00000477
WBGene00000496
WBGene00000509
WBGene00000520
WBGene00000530
WBGene00000535
WBGene00000556
WBGene00000557
WBGene00000615
WBGene00000731
WBGene00000761
WBGene00000765
WBGene00000767
WBGene00000779
WBGene00000780
WBGene00000781
WBGene00000783
WBGene00000784
WBGene00000785
WBGene00000786
WBGene00000788
WBGene00000789
WBGene00000794
WBGene00000830
WBGene00000831
WBGene00000845
WBGene00000853
WBGene00000866
WBGene00000867
WBGene00000885
WBGene00000886
WBGene00000913
WBGene00000963
WBGene00000966
WBGene00000967
WBGene00000978
WBGene00000983
WBGene00000985
WBGene00000989
WBGene00001020
WBGene00001021
WBGene00001022
WBGene00001040
WBGene00001044
WBGene00001059
WBGene00001063
WBGene00001092
WBGene00001093
WBGene00001095
WBGene00001099
WBGene00001110
WBGene00001112
WBGene00001136
WBGene00001157
WBGene00001158
WBGene00001184
WBGene00001214
WBGene00001246
WBGene00001250
WBGene00001252
WBGene00001366
WBGene00001371
WBGene00001372
WBGene00001385
WBGene00001386
WBGene00001389
WBGene00001390
WBGene00001391
WBGene00001392
WBGene00001393
WBGene00001395
WBGene00001397
WBGene00001398
WBGene00001399
WBGene00001401
WBGene00001402
WBGene00001404
WBGene00001413
WBGene00001449
WBGene00001465
WBGene00001476
WBGene00001481
WBGene00001482
WBGene00001483
WBGene00001486
WBGene00001487
WBGene00001500
WBGene00001501
WBGene00001523
WBGene00001543
WBGene00001564
WBGene00001571
WBGene00001578
WBGene00001590
WBGene00001591
WBGene00001598
WBGene00001599
WBGene00001604
WBGene00001606
WBGene00001607
WBGene00001609
WBGene00001623
WBGene00001624
WBGene00001635
WBGene00001639
WBGene00001644
WBGene00001645
WBGene00001647
WBGene00001674
WBGene00001740
WBGene00001754
WBGene00001761
WBGene00001770
WBGene00001775
WBGene00001784
WBGene00001791
WBGene00001795
WBGene00001832
WBGene00001852
WBGene00001862
WBGene00001864
WBGene00001865
WBGene00001867
WBGene00001872
WBGene00001941
WBGene00001955
WBGene00001973
WBGene00001977
WBGene00001985
WBGene00001990
WBGene00001997
WBGene00001998
WBGene00002032
WBGene00002034
WBGene00002038
WBGene00002041
WBGene00002042
WBGene00002043
WBGene00002070
WBGene00002072
WBGene00002073
WBGene00002080
WBGene00002090
WBGene00002093
WBGene00002100
WBGene00002102
WBGene00002105
WBGene00002110
WBGene00002130
WBGene00002133
WBGene00002136
WBGene00002143
WBGene00002144
WBGene00002146
WBGene00002148
WBGene00002153
WBGene00002180
WBGene00002188
WBGene00002198
WBGene00002200
WBGene00002211
WBGene00002214
WBGene00002225
WBGene00002226
WBGene00002228
WBGene00002234
WBGene00002254
WBGene00002259
WBGene00002263
WBGene00002265
WBGene00002267
WBGene00002268
WBGene00002272
WBGene00002274
WBGene00002299
WBGene00002368
WBGene00002601
WBGene00002982
WBGene00002985
WBGene00002992
WBGene00003015
WBGene00003035
WBGene00003037
WBGene00003059
WBGene00003074
WBGene00003090
WBGene00003093
WBGene00003094
WBGene00003096
WBGene00003097
WBGene00003099
WBGene00003164
WBGene00003184
WBGene00003216
WBGene00003231
WBGene00003233
WBGene00003248
WBGene00003373
WBGene00003391
WBGene00003395
WBGene00003405
WBGene00003409
WBGene00003417
WBGene00003421
WBGene00003422
WBGene00003473
WBGene00003478
WBGene00003499
WBGene00003507
WBGene00003524
WBGene00003528
WBGene00003530
WBGene00003544
WBGene00003574
WBGene00003576
WBGene00003607
WBGene00003615
WBGene00003655
WBGene00003656
WBGene00003689
WBGene00003690
WBGene00003696
WBGene00003697
WBGene00003699
WBGene00003700
WBGene00003723
WBGene00003728
WBGene00003742
WBGene00003747
WBGene00003750
WBGene00003758
WBGene00003766
WBGene00003767
WBGene00003768
WBGene00003783
WBGene00003784
WBGene00003786
WBGene00003829
WBGene00003835
WBGene00003843
WBGene00003845
WBGene00003846
WBGene00003865
WBGene00003868
WBGene00003878
WBGene00003912
WBGene00003943
WBGene00003956
WBGene00003967
WBGene00003978
WBGene00003992
WBGene00003993
WBGene00003997
WBGene00004003
WBGene00004005
WBGene00004023
WBGene00004032
WBGene00004033
WBGene00004037
WBGene00004043
WBGene00004044
WBGene00004058
WBGene00004061
WBGene00004064
WBGene00004091
WBGene00004092
WBGene00004100
WBGene00004113
WBGene00004114
WBGene00004119
WBGene00004123
WBGene00004144
WBGene00004168
WBGene00004173
WBGene00004180
WBGene00004182
WBGene00004201
WBGene00004205
WBGene00004217
WBGene00004227
WBGene00004234
WBGene00004241
WBGene00004244
WBGene00004249
WBGene00004256
WBGene00004258
WBGene00004269
WBGene00004297
WBGene00004298
WBGene00004306
WBGene00004315
WBGene00004326
WBGene00004333
WBGene00004341
WBGene00004345
WBGene00004358
WBGene00004380
WBGene00004383
WBGene00004464
WBGene00004468
WBGene00004680
WBGene00004721
WBGene00004779
WBGene00004789
WBGene00004795
WBGene00004796
WBGene00004798
WBGene00004801
WBGene00004810
WBGene00004811
WBGene00004823
WBGene00004856
WBGene00004858
WBGene00004860
WBGene00004875
WBGene00004878
WBGene00004887
WBGene00004890
WBGene00004898
WBGene00004922
WBGene00004925
WBGene00004928
WBGene00004955
WBGene00004959
WBGene00004960
WBGene00004969
WBGene00004975
WBGene00004984
WBGene00004985
WBGene00004986
WBGene00004987
WBGene00004988
WBGene00004989
WBGene00004990
WBGene00004993
WBGene00004995
WBGene00004999
WBGene00005000
WBGene00005001
WBGene00005019
WBGene00005021
WBGene00005022
WBGene00005025
WBGene00005040
WBGene00005153
WBGene00005191
WBGene00005228
WBGene00005271
WBGene00005602
WBGene00005642
WBGene00005643
WBGene00005654
WBGene00005904
WBGene00006039
WBGene00006050
WBGene00006220
WBGene00006309
WBGene00006374
WBGene00006376
WBGene00006377
WBGene00006390
WBGene00006394
WBGene00006418
WBGene00006440
WBGene00006442
WBGene00006446
WBGene00006448
WBGene00006452
WBGene00006463
WBGene00006464
WBGene00006466
WBGene00006489
WBGene00006491
WBGene00006492
WBGene00006504
WBGene00006533
WBGene00006541
WBGene00006555
WBGene00006562
WBGene00006583
WBGene00006585
WBGene00006586
WBGene00006592
WBGene00006603
WBGene00006607
WBGene00006609
WBGene00006610
WBGene00006613
WBGene00006618
WBGene00006619
WBGene00006629
WBGene00006636
WBGene00006641
WBGene00006660
WBGene00006662
WBGene00006675
WBGene00006685
WBGene00006692
WBGene00006696
WBGene00006705
WBGene00006729
WBGene00006733
WBGene00006735
WBGene00006740
WBGene00006762
WBGene00006774
WBGene00006822
WBGene00006915
WBGene00006916
WBGene00006929
WBGene00006930
WBGene00006934
WBGene00006935
WBGene00006937
WBGene00006940
WBGene00006944
WBGene00006946
WBGene00006949
WBGene00006951
WBGene00006976
WBGene00006977
WBGene00006984
WBGene00006986
WBGene00006996
WBGene00007001
WBGene00007013
WBGene00007014
WBGene00007054
WBGene00007060
WBGene00007071
WBGene00007072
WBGene00007073
WBGene00007087
WBGene00007089
WBGene00007094
WBGene00007100
WBGene00007101
WBGene00007102
WBGene00007106
WBGene00007109
WBGene00007112
WBGene00007113
WBGene00007124
WBGene00007126
WBGene00007140
WBGene00007144
WBGene00007150
WBGene00007153
WBGene00007167
WBGene00007171
WBGene00007178
WBGene00007185
WBGene00007186
WBGene00007188
WBGene00007195
WBGene00007196
WBGene00007203
WBGene00007222
WBGene00007234
WBGene00007267
WBGene00007275
WBGene00007277
WBGene00007278
WBGene00007281
WBGene00007283
WBGene00007290
WBGene00007297
WBGene00007299
WBGene00007322
WBGene00007330
WBGene00007331
WBGene00007333
WBGene00007336
WBGene00007337
WBGene00007354
WBGene00007358
WBGene00007368
WBGene00007384
WBGene00007387
WBGene00007390
WBGene00007391
WBGene00007392
WBGene00007393
WBGene00007394
WBGene00007404
WBGene00007409
WBGene00007414
WBGene00007421
WBGene00007429
WBGene00007430
WBGene00007431
WBGene00007435
WBGene00007440
WBGene00007444
WBGene00007445
WBGene00007452
WBGene00007460
WBGene00007476
WBGene00007480
WBGene00007489
WBGene00007500
WBGene00007504
WBGene00007509
WBGene00007513
WBGene00007515
WBGene00007525
WBGene00007533
WBGene00007545
WBGene00007550
WBGene00007554
WBGene00007557
WBGene00007558
WBGene00007564
WBGene00007573
WBGene00007579
WBGene00007580
WBGene00007585
WBGene00007593
WBGene00007599
WBGene00007603
WBGene00007605
WBGene00007615
WBGene00007620
WBGene00007621
WBGene00007622
WBGene00007623
WBGene00007624
WBGene00007643
WBGene00007644
WBGene00007649
WBGene00007650
WBGene00007660
WBGene00007681
WBGene00007691
WBGene00007692
WBGene00007695
WBGene00007697
WBGene00007698
WBGene00007705
WBGene00007707
WBGene00007710
WBGene00007725
WBGene00007732
WBGene00007733
WBGene00007743
WBGene00007744
WBGene00007745
WBGene00007746
WBGene00007748
WBGene00007751
WBGene00007753
WBGene00007755
WBGene00007756
WBGene00007757
WBGene00007762
WBGene00007764
WBGene00007765
WBGene00007771
WBGene00007773
WBGene00007785
WBGene00007788
WBGene00007789
WBGene00007791
WBGene00007796
WBGene00007797
WBGene00007808
WBGene00007811
WBGene00007827
WBGene00007832
WBGene00007833
WBGene00007840
WBGene00007857
WBGene00007866
WBGene00007867
WBGene00007875
WBGene00007907
WBGene00007917
WBGene00007923
WBGene00007926
WBGene00007937
WBGene00007945
WBGene00007963
WBGene00007965
WBGene00007969
WBGene00007973
WBGene00007978
WBGene00007985
WBGene00007989
WBGene00007992
WBGene00008005
WBGene00008017
WBGene00008019
WBGene00008027
WBGene00008031
WBGene00008032
WBGene00008038
WBGene00008040
WBGene00008042
WBGene00008052
WBGene00008062
WBGene00008076
WBGene00008079
WBGene00008099
WBGene00008118
WBGene00008137
WBGene00008140
WBGene00008149
WBGene00008167
WBGene00008169
WBGene00008170
WBGene00008171
WBGene00008172
WBGene00008173
WBGene00008174
WBGene00008194
WBGene00008200
WBGene00008211
WBGene00008219
WBGene00008220
WBGene00008224
WBGene00008229
WBGene00008233
WBGene00008236
WBGene00008238
WBGene00008239
WBGene00008241
WBGene00008246
WBGene00008254
WBGene00008273
WBGene00008284
WBGene00008298
WBGene00008311
WBGene00008316
WBGene00008317
WBGene00008330
WBGene00008333
WBGene00008341
WBGene00008356
WBGene00008357
WBGene00008358
WBGene00008360
WBGene00008363
WBGene00008370
WBGene00008371
WBGene00008385
WBGene00008387
WBGene00008388
WBGene00008390
WBGene00008392
WBGene00008399
WBGene00008410
WBGene00008412
WBGene00008415
WBGene00008417
WBGene00008435
WBGene00008440
WBGene00008462
WBGene00008464
WBGene00008483
WBGene00008485
WBGene00008486
WBGene00008492
WBGene00008493
WBGene00008494
WBGene00008495
WBGene00008498
WBGene00008499
WBGene00008502
WBGene00008526
WBGene00008528
WBGene00008529
WBGene00008541
WBGene00008542
WBGene00008547
WBGene00008554
WBGene00008561
WBGene00008567
WBGene00008568
WBGene00008572
WBGene00008580
WBGene00008581
WBGene00008582
WBGene00008584
WBGene00008595
WBGene00008596
WBGene00008597
WBGene00008602
WBGene00008610
WBGene00008624
WBGene00008628
WBGene00008629
WBGene00008639
WBGene00008641
WBGene00008642
WBGene00008644
WBGene00008648
WBGene00008654
WBGene00008665
WBGene00008667
WBGene00008669
WBGene00008680
WBGene00008684
WBGene00008686
WBGene00008687
WBGene00008706
WBGene00008722
WBGene00008730
WBGene00008731
WBGene00008739
WBGene00008740
WBGene00008741
WBGene00008775
WBGene00008781
WBGene00008787
WBGene00008789
WBGene00008822
WBGene00008823
WBGene00008824
WBGene00008825
WBGene00008829
WBGene00008830
WBGene00008831
WBGene00008841
WBGene00008850
WBGene00008856
WBGene00008858
WBGene00008876
WBGene00008886
WBGene00008887
WBGene00008891
WBGene00008917
WBGene00008921
WBGene00008934
WBGene00008945
WBGene00008954
WBGene00008968
WBGene00008988
WBGene00008995
WBGene00008996
WBGene00009007
WBGene00009049
WBGene00009075
WBGene00009084
WBGene00009088
WBGene00009091
WBGene00009098
WBGene00009099
WBGene00009118
WBGene00009120
WBGene00009124
WBGene00009131
WBGene00009132
WBGene00009138
WBGene00009142
WBGene00009143
WBGene00009145
WBGene00009159
WBGene00009163
WBGene00009164
WBGene00009173
WBGene00009174
WBGene00009176
WBGene00009186
WBGene00009192
WBGene00009200
WBGene00009203
WBGene00009204
WBGene00009211
WBGene00009213
WBGene00009215
WBGene00009222
WBGene00009224
WBGene00009225
WBGene00009226
WBGene00009252
WBGene00009259
WBGene00009262
WBGene00009271
WBGene00009272
WBGene00009296
WBGene00009300
WBGene00009301
WBGene00009305
WBGene00009308
WBGene00009311
WBGene00009320
WBGene00009334
WBGene00009346
WBGene00009347
WBGene00009352
WBGene00009364
WBGene00009366
WBGene00009383
WBGene00009385
WBGene00009390
WBGene00009393
WBGene00009394
WBGene00009396
WBGene00009397
WBGene00009404
WBGene00009430
WBGene00009439
WBGene00009442
WBGene00009448
WBGene00009456
WBGene00009466
WBGene00009475
WBGene00009485
WBGene00009486
WBGene00009488
WBGene00009490
WBGene00009503
WBGene00009508
WBGene00009514
WBGene00009515
WBGene00009518
WBGene00009522
WBGene00009523
WBGene00009554
WBGene00009560
WBGene00009565
WBGene00009577
WBGene00009578
WBGene00009588
WBGene00009594
WBGene00009606
WBGene00009624
WBGene00009627
WBGene00009634
WBGene00009636
WBGene00009637
WBGene00009638
WBGene00009639
WBGene00009640
WBGene00009644
WBGene00009648
WBGene00009663
WBGene00009666
WBGene00009667
WBGene00009679
WBGene00009701
WBGene00009706
WBGene00009723
WBGene00009724
WBGene00009731
WBGene00009741
WBGene00009754
WBGene00009773
WBGene00009778
WBGene00009784
WBGene00009790
WBGene00009796
WBGene00009805
WBGene00009809
WBGene00009831
WBGene00009835
WBGene00009839
WBGene00009840
WBGene00009852
WBGene00009854
WBGene00009856
WBGene00009877
WBGene00009878
WBGene00009883
WBGene00009884
WBGene00009895
WBGene00009896
WBGene00009897
WBGene00009908
WBGene00009919
WBGene00009921
WBGene00009940
WBGene00009943
WBGene00009944
WBGene00009946
WBGene00009971
WBGene00009978
WBGene00009981
WBGene00009995
WBGene00010004
WBGene00010036
WBGene00010042
WBGene00010043
WBGene00010046
WBGene00010048
WBGene00010049
WBGene00010050
WBGene00010053
WBGene00010061
WBGene00010062
WBGene00010064
WBGene00010077
WBGene00010080
WBGene00010081
WBGene00010085
WBGene00010086
WBGene00010094
WBGene00010111
WBGene00010113
WBGene00010124
WBGene00010125
WBGene00010128
WBGene00010134
WBGene00010136
WBGene00010159
WBGene00010183
WBGene00010185
WBGene00010193
WBGene00010194
WBGene00010198
WBGene00010204
WBGene00010215
WBGene00010229
WBGene00010231
WBGene00010281
WBGene00010282
WBGene00010286
WBGene00010308
WBGene00010323
WBGene00010334
WBGene00010336
WBGene00010342
WBGene00010353
WBGene00010354
WBGene00010363
WBGene00010367
WBGene00010380
WBGene00010409
WBGene00010416
WBGene00010418
WBGene00010421
WBGene00010422
WBGene00010426
WBGene00010440
WBGene00010453
WBGene00010456
WBGene00010460
WBGene00010465
WBGene00010475
WBGene00010483
WBGene00010492
WBGene00010498
WBGene00010502
WBGene00010503
WBGene00010504
WBGene00010508
WBGene00010513
WBGene00010514
WBGene00010516
WBGene00010522
WBGene00010540
WBGene00010541
WBGene00010545
WBGene00010551
WBGene00010555
WBGene00010557
WBGene00010565
WBGene00010571
WBGene00010593
WBGene00010597
WBGene00010605
WBGene00010621
WBGene00010623
WBGene00010625
WBGene00010629
WBGene00010637
WBGene00010638
WBGene00010644
WBGene00010646
WBGene00010648
WBGene00010658
WBGene00010659
WBGene00010666
WBGene00010667
WBGene00010681
WBGene00010705
WBGene00010706
WBGene00010709
WBGene00010723
WBGene00010734
WBGene00010740
WBGene00010747
WBGene00010750
WBGene00010755
WBGene00010769
WBGene00010772
WBGene00010774
WBGene00010779
WBGene00010780
WBGene00010781
WBGene00010786
WBGene00010793
WBGene00010799
WBGene00010810
WBGene00010811
WBGene00010814
WBGene00010815
WBGene00010839
WBGene00010846
WBGene00010850
WBGene00010878
WBGene00010884
WBGene00010888
WBGene00010889
WBGene00010892
WBGene00010896
WBGene00010901
WBGene00010904
WBGene00010907
WBGene00010912
WBGene00010943
WBGene00010945
WBGene00010972
WBGene00010980
WBGene00010998
WBGene00011003
WBGene00011011
WBGene00011034
WBGene00011039
WBGene00011040
WBGene00011042
WBGene00011052
WBGene00011055
WBGene00011061
WBGene00011063
WBGene00011066
WBGene00011068
WBGene00011070
WBGene00011072
WBGene00011083
WBGene00011087
WBGene00011090
WBGene00011102
WBGene00011124
WBGene00011143
WBGene00011144
WBGene00011145
WBGene00011166
WBGene00011167
WBGene00011168
WBGene00011180
WBGene00011181
WBGene00011201
WBGene00011207
WBGene00011209
WBGene00011212
WBGene00011213
WBGene00011216
WBGene00011222
WBGene00011225
WBGene00011236
WBGene00011237
WBGene00011244
WBGene00011258
WBGene00011262
WBGene00011270
WBGene00011271
WBGene00011274
WBGene00011276
WBGene00011282
WBGene00011284
WBGene00011286
WBGene00011291
WBGene00011299
WBGene00011306
WBGene00011318
WBGene00011320
WBGene00011321
WBGene00011324
WBGene00011325
WBGene00011330
WBGene00011335
WBGene00011340
WBGene00011342
WBGene00011348
WBGene00011352
WBGene00011361
WBGene00011364
WBGene00011374
WBGene00011375
WBGene00011397
WBGene00011404
WBGene00011408
WBGene00011410
WBGene00011411
WBGene00011415
WBGene00011416
WBGene00011424
WBGene00011430
WBGene00011435
WBGene00011439
WBGene00011445
WBGene00011446
WBGene00011451
WBGene00011463
WBGene00011486
WBGene00011489
WBGene00011498
WBGene00011500
WBGene00011503
WBGene00011505
WBGene00011507
WBGene00011511
WBGene00011513
WBGene00011540
WBGene00011556
WBGene00011559
WBGene00011571
WBGene00011573
WBGene00011578
WBGene00011583
WBGene00011592
WBGene00011596
WBGene00011597
WBGene00011600
WBGene00011601
WBGene00011609
WBGene00011612
WBGene00011629
WBGene00011637
WBGene00011643
WBGene00011662
WBGene00011663
WBGene00011664
WBGene00011674
WBGene00011681
WBGene00011683
WBGene00011684
WBGene00011699
WBGene00011708
WBGene00011713
WBGene00011720
WBGene00011727
WBGene00011731
WBGene00011733
WBGene00011739
WBGene00011741
WBGene00011743
WBGene00011745
WBGene00011746
WBGene00011756
WBGene00011774
WBGene00011788
WBGene00011800
WBGene00011801
WBGene00011813
WBGene00011817
WBGene00011824
WBGene00011829
WBGene00011832
WBGene00011834
WBGene00011844
WBGene00011852
WBGene00011853
WBGene00011854
WBGene00011856
WBGene00011858
WBGene00011860
WBGene00011869
WBGene00011870
WBGene00011872
WBGene00011884
WBGene00011886
WBGene00011887
WBGene00011891
WBGene00011893
WBGene00011894
WBGene00011898
WBGene00011908
WBGene00011926
WBGene00011936
WBGene00011939
WBGene00011945
WBGene00011976
WBGene00011979
WBGene00011985
WBGene00011986
WBGene00011988
WBGene00011997
WBGene00012002
WBGene00012011
WBGene00012013
WBGene00012018
WBGene00012019
WBGene00012020
WBGene00012029
WBGene00012031
WBGene00012033
WBGene00012069
WBGene00012109
WBGene00012110
WBGene00012112
WBGene00012118
WBGene00012134
WBGene00012140
WBGene00012144
WBGene00012162
WBGene00012167
WBGene00012175
WBGene00012176
WBGene00012182
WBGene00012185
WBGene00012191
WBGene00012192
WBGene00012201
WBGene00012202
WBGene00012208
WBGene00012209
WBGene00012219
WBGene00012220
WBGene00012225
WBGene00012231
WBGene00012243
WBGene00012253
WBGene00012259
WBGene00012277
WBGene00012301
WBGene00012308
WBGene00012323
WBGene00012339
WBGene00012341
WBGene00012360
WBGene00012363
WBGene00012364
WBGene00012382
WBGene00012383
WBGene00012385
WBGene00012395
WBGene00012398
WBGene00012399
WBGene00012404
WBGene00012407
WBGene00012416
WBGene00012423
WBGene00012424
WBGene00012431
WBGene00012439
WBGene00012452
WBGene00012462
WBGene00012467
WBGene00012478
WBGene00012491
WBGene00012497
WBGene00012522
WBGene00012524
WBGene00012525
WBGene00012527
WBGene00012529
WBGene00012530
WBGene00012531
WBGene00012533
WBGene00012535
WBGene00012544
WBGene00012545
WBGene00012551
WBGene00012557
WBGene00012560
WBGene00012564
WBGene00012565
WBGene00012566
WBGene00012570
WBGene00012582
WBGene00012585
WBGene00012610
WBGene00012637
WBGene00012650
WBGene00012651
WBGene00012652
WBGene00012660
WBGene00012668
WBGene00012672
WBGene00012678
WBGene00012683
WBGene00012698
WBGene00012728
WBGene00012747
WBGene00012748
WBGene00012765
WBGene00012778
WBGene00012780
WBGene00012781
WBGene00012782
WBGene00012783
WBGene00012795
WBGene00012810
WBGene00012822
WBGene00012831
WBGene00012834
WBGene00012845
WBGene00012854
WBGene00012867
WBGene00012875
WBGene00012879
WBGene00012885
WBGene00012886
WBGene00012888
WBGene00012890
WBGene00012934
WBGene00012935
WBGene00012959
WBGene00012968
WBGene00012984
WBGene00012996
WBGene00013008
WBGene00013015
WBGene00013018
WBGene00013026
WBGene00013035
WBGene00013037
WBGene00013044
WBGene00013077
WBGene00013078
WBGene00013079
WBGene00013080
WBGene00013081
WBGene00013091
WBGene00013101
WBGene00013103
WBGene00013104
WBGene00013122
WBGene00013123
WBGene00013126
WBGene00013136
WBGene00013137
WBGene00013178
WBGene00013181
WBGene00013193
WBGene00013203
WBGene00013212
WBGene00013218
WBGene00013220
WBGene00013224
WBGene00013227
WBGene00013231
WBGene00013250
WBGene00013253
WBGene00013265
WBGene00013275
WBGene00013297
WBGene00013329
WBGene00013340
WBGene00013348
WBGene00013349
WBGene00013353
WBGene00013359
WBGene00013361
WBGene00013364
WBGene00013366
WBGene00013380
WBGene00013381
WBGene00013394
WBGene00013405
WBGene00013419
WBGene00013425
WBGene00013429
WBGene00013439
WBGene00013441
WBGene00013442
WBGene00013443
WBGene00013484
WBGene00013497
WBGene00013514
WBGene00013515
WBGene00013516
WBGene00013520
WBGene00013522
WBGene00013551
WBGene00013559
WBGene00013560
WBGene00013567
WBGene00013569
WBGene00013578
WBGene00013583
WBGene00013590
WBGene00013608
WBGene00013610
WBGene00013613
WBGene00013633
WBGene00013637
WBGene00013643
WBGene00013647
WBGene00013650
WBGene00013654
WBGene00013669
WBGene00013679
WBGene00013680
WBGene00013687
WBGene00013702
WBGene00013710
WBGene00013716
WBGene00013719
WBGene00013725
WBGene00013726
WBGene00013727
WBGene00013750
WBGene00013758
WBGene00013762
WBGene00013781
WBGene00013784
WBGene00013799
WBGene00013822
WBGene00013836
WBGene00013837
WBGene00013857
WBGene00013862
WBGene00013867
WBGene00013872
WBGene00013874
WBGene00013875
WBGene00013881
WBGene00013884
WBGene00013892
WBGene00013894
WBGene00013900
WBGene00013904
WBGene00013905
WBGene00013906
WBGene00013921
WBGene00013925
WBGene00013963
WBGene00013966
WBGene00013967
WBGene00013968
WBGene00013976
WBGene00013978
WBGene00013979
WBGene00013980
WBGene00013986
WBGene00013987
WBGene00013996
WBGene00013999
WBGene00014000
WBGene00014001
WBGene00014006
WBGene00014011
WBGene00014018
WBGene00014035
WBGene00014046
WBGene00014053
WBGene00014054
WBGene00014087
WBGene00014088
WBGene00014091
WBGene00014113
WBGene00014114
WBGene00014116
WBGene00014120
WBGene00014125
WBGene00014130
WBGene00014137
WBGene00014138
WBGene00014154
WBGene00014155
WBGene00014163
WBGene00014164
WBGene00014166
WBGene00014202
WBGene00014203
WBGene00014205
WBGene00014209
WBGene00014229
WBGene00014230
WBGene00014249
WBGene00014250
WBGene00014252
WBGene00014253
WBGene00014258
WBGene00014300
WBGene00014669
WBGene00014698
WBGene00014813
WBGene00015011
WBGene00015029
WBGene00015037
WBGene00015038
WBGene00015040
WBGene00015042
WBGene00015044
WBGene00015046
WBGene00015047
WBGene00015050
WBGene00015052
WBGene00015057
WBGene00015064
WBGene00015067
WBGene00015073
WBGene00015076
WBGene00015083
WBGene00015085
WBGene00015087
WBGene00015095
WBGene00015102
WBGene00015107
WBGene00015110
WBGene00015122
WBGene00015126
WBGene00015129
WBGene00015130
WBGene00015131
WBGene00015134
WBGene00015136
WBGene00015145
WBGene00015146
WBGene00015147
WBGene00015152
WBGene00015153
WBGene00015156
WBGene00015157
WBGene00015160
WBGene00015162
WBGene00015163
WBGene00015165
WBGene00015169
WBGene00015189
WBGene00015196
WBGene00015197
WBGene00015203
WBGene00015220
WBGene00015236
WBGene00015279
WBGene00015280
WBGene00015283
WBGene00015284
WBGene00015295
WBGene00015301
WBGene00015307
WBGene00015310
WBGene00015312
WBGene00015313
WBGene00015322
WBGene00015327
WBGene00015332
WBGene00015345
WBGene00015347
WBGene00015350
WBGene00015351
WBGene00015353
WBGene00015355
WBGene00015362
WBGene00015366
WBGene00015369
WBGene00015371
WBGene00015381
WBGene00015386
WBGene00015389
WBGene00015392
WBGene00015393
WBGene00015400
WBGene00015405
WBGene00015410
WBGene00015425
WBGene00015433
WBGene00015434
WBGene00015450
WBGene00015454
WBGene00015469
WBGene00015476
WBGene00015479
WBGene00015486
WBGene00015504
WBGene00015505
WBGene00015513
WBGene00015557
WBGene00015582
WBGene00015590
WBGene00015591
WBGene00015592
WBGene00015598
WBGene00015599
WBGene00015602
WBGene00015608
WBGene00015609
WBGene00015621
WBGene00015650
WBGene00015660
WBGene00015670
WBGene00015677
WBGene00015683
WBGene00015691
WBGene00015692
WBGene00015698
WBGene00015702
WBGene00015706
WBGene00015713
WBGene00015728
WBGene00015733
WBGene00015745
WBGene00015746
WBGene00015747
WBGene00015756
WBGene00015759
WBGene00015765
WBGene00015766
WBGene00015769
WBGene00015783
WBGene00015786
WBGene00015794
WBGene00015796
WBGene00015814
WBGene00015815
WBGene00015818
WBGene00015819
WBGene00015822
WBGene00015823
WBGene00015828
WBGene00015842
WBGene00015843
WBGene00015849
WBGene00015850
WBGene00015851
WBGene00015852
WBGene00015853
WBGene00015859
WBGene00015865
WBGene00015885
WBGene00015889
WBGene00015898
WBGene00015899
WBGene00015912
WBGene00015915
WBGene00015916
WBGene00015919
WBGene00015928
WBGene00015930
WBGene00015933
WBGene00015938
WBGene00015939
WBGene00015941
WBGene00015947
WBGene00015974
WBGene00015975
WBGene00015976
WBGene00015981
WBGene00016004
WBGene00016010
WBGene00016023
WBGene00016027
WBGene00016034
WBGene00016046
WBGene00016048
WBGene00016052
WBGene00016057
WBGene00016060
WBGene00016061
WBGene00016084
WBGene00016093
WBGene00016097
WBGene00016113
WBGene00016123
WBGene00016134
WBGene00016143
WBGene00016145
WBGene00016147
WBGene00016148
WBGene00016150
WBGene00016152
WBGene00016163
WBGene00016169
WBGene00016171
WBGene00016172
WBGene00016174
WBGene00016178
WBGene00016180
WBGene00016182
WBGene00016187
WBGene00016190
WBGene00016191
WBGene00016201
WBGene00016204
WBGene00016217
WBGene00016218
WBGene00016219
WBGene00016236
WBGene00016245
WBGene00016260
WBGene00016261
WBGene00016263
WBGene00016269
WBGene00016273
WBGene00016274
WBGene00016283
WBGene00016291
WBGene00016314
WBGene00016317
WBGene00016323
WBGene00016331
WBGene00016333
WBGene00016335
WBGene00016353
WBGene00016362
WBGene00016367
WBGene00016373
WBGene00016374
WBGene00016375
WBGene00016379
WBGene00016381
WBGene00016390
WBGene00016392
WBGene00016408
WBGene00016411
WBGene00016415
WBGene00016417
WBGene00016419
WBGene00016421
WBGene00016424
WBGene00016425
WBGene00016443
WBGene00016450
WBGene00016460
WBGene00016474
WBGene00016485
WBGene00016486
WBGene00016492
WBGene00016494
WBGene00016501
WBGene00016505
WBGene00016513
WBGene00016533
WBGene00016534
WBGene00016544
WBGene00016555
WBGene00016564
WBGene00016583
WBGene00016585
WBGene00016586
WBGene00016589
WBGene00016591
WBGene00016592
WBGene00016594
WBGene00016599
WBGene00016602
WBGene00016606
WBGene00016608
WBGene00016609
WBGene00016613
WBGene00016627
WBGene00016628
WBGene00016630
WBGene00016632
WBGene00016636
WBGene00016638
WBGene00016639
WBGene00016645
WBGene00016647
WBGene00016648
WBGene00016654
WBGene00016657
WBGene00016669
WBGene00016670
WBGene00016674
WBGene00016677
WBGene00016684
WBGene00016698
WBGene00016700
WBGene00016701
WBGene00016703
WBGene00016716
WBGene00016719
WBGene00016721
WBGene00016722
WBGene00016750
WBGene00016756
WBGene00016757
WBGene00016758
WBGene00016764
WBGene00016767
WBGene00016768
WBGene00016769
WBGene00016781
WBGene00016789
WBGene00016790
WBGene00016791
WBGene00016797
WBGene00016799
WBGene00016812
WBGene00016822
WBGene00016823
WBGene00016824
WBGene00016825
WBGene00016845
WBGene00016846
WBGene00016848
WBGene00016860
WBGene00016865
WBGene00016866
WBGene00016874
WBGene00016883
WBGene00016884
WBGene00016885
WBGene00016892
WBGene00016893
WBGene00016894
WBGene00016902
WBGene00016930
WBGene00016944
WBGene00016947
WBGene00016955
WBGene00016957
WBGene00016958
WBGene00016960
WBGene00016965
WBGene00016975
WBGene00017005
WBGene00017007
WBGene00017011
WBGene00017012
WBGene00017015
WBGene00017026
WBGene00017027
WBGene00017041
WBGene00017044
WBGene00017045
WBGene00017063
WBGene00017069
WBGene00017071
WBGene00017077
WBGene00017079
WBGene00017091
WBGene00017101
WBGene00017103
WBGene00017108
WBGene00017124
WBGene00017127
WBGene00017128
WBGene00017142
WBGene00017144
WBGene00017160
WBGene00017161
WBGene00017164
WBGene00017168
WBGene00017177
WBGene00017197
WBGene00017198
WBGene00017201
WBGene00017226
WBGene00017247
WBGene00017250
WBGene00017257
WBGene00017263
WBGene00017265
WBGene00017269
WBGene00017283
WBGene00017303
WBGene00017306
WBGene00017308
WBGene00017310
WBGene00017316
WBGene00017322
WBGene00017336
WBGene00017340
WBGene00017355
WBGene00017356
WBGene00017357
WBGene00017358
WBGene00017362
WBGene00017364
WBGene00017374
WBGene00017390
WBGene00017397
WBGene00017398
WBGene00017418
WBGene00017427
WBGene00017428
WBGene00017434
WBGene00017441
WBGene00017450
WBGene00017452
WBGene00017460
WBGene00017461
WBGene00017464
WBGene00017471
WBGene00017480
WBGene00017483
WBGene00017484
WBGene00017488
WBGene00017490
WBGene00017498
WBGene00017499
WBGene00017500
WBGene00017509
WBGene00017515
WBGene00017532
WBGene00017534
WBGene00017539
WBGene00017548
WBGene00017549
WBGene00017569
WBGene00017574
WBGene00017578
WBGene00017587
WBGene00017591
WBGene00017599
WBGene00017600
WBGene00017613
WBGene00017618
WBGene00017620
WBGene00017621
WBGene00017625
WBGene00017647
WBGene00017660
WBGene00017663
WBGene00017667
WBGene00017671
WBGene00017673
WBGene00017674
WBGene00017678
WBGene00017690
WBGene00017691
WBGene00017696
WBGene00017706
WBGene00017708
WBGene00017712
WBGene00017718
WBGene00017737
WBGene00017738
WBGene00017751
WBGene00017756
WBGene00017762
WBGene00017775
WBGene00017776
WBGene00017777
WBGene00017780
WBGene00017781
WBGene00017789
WBGene00017801
WBGene00017818
WBGene00017825
WBGene00017837
WBGene00017840
WBGene00017843
WBGene00017855
WBGene00017886
WBGene00017887
WBGene00017892
WBGene00017931
WBGene00017934
WBGene00017947
WBGene00017957
WBGene00017961
WBGene00017964
WBGene00017970
WBGene00017985
WBGene00017989
WBGene00017992
WBGene00018009
WBGene00018010
WBGene00018014
WBGene00018015
WBGene00018025
WBGene00018035
WBGene00018036
[truncated: 752 more rows]

## Sheet: biomarker_low
Wormbase ID
WBGene00000003
WBGene00000004
WBGene00000018
WBGene00000037
WBGene00000039
WBGene00000040
WBGene00000066
WBGene00000074
WBGene00000082
WBGene00000083
WBGene00000092
WBGene00000095
WBGene00000097
WBGene00000100
WBGene00000105
WBGene00000106
WBGene00000120
WBGene00000122
WBGene00000136
WBGene00000137
WBGene00000146
WBGene00000147
WBGene00000148
WBGene00000150
WBGene00000157
WBGene00000161
WBGene00000163
WBGene00000164
WBGene00000170
WBGene00000174
WBGene00000176
WBGene00000178
WBGene00000179
WBGene00000180
WBGene00000182
WBGene00000183
WBGene00000188
WBGene00000195
WBGene00000197
WBGene00000198
WBGene00000199
WBGene00000201
WBGene00000204
WBGene00000208
WBGene00000210
WBGene00000220
WBGene00000223
WBGene00000225
WBGene00000228
WBGene00000235
WBGene00000244
WBGene00000247
WBGene00000248
WBGene00000262
WBGene00000265
WBGene00000276
WBGene00000277
WBGene00000289
WBGene00000292
WBGene00000293
WBGene00000294
WBGene00000301
WBGene00000373
WBGene00000377
WBGene00000379
WBGene00000380
WBGene00000387
WBGene00000395
WBGene00000401
WBGene00000403
WBGene00000411
WBGene00000414
WBGene00000418
WBGene00000424
WBGene00000443
WBGene00000448
WBGene00000451
WBGene00000463
WBGene00000466
WBGene00000469
WBGene00000472
WBGene00000476
WBGene00000478
WBGene00000485
WBGene00000492
WBGene00000493
WBGene00000508
WBGene00000516
WBGene00000523
WBGene00000526
WBGene00000562
WBGene00000566
WBGene00000567
WBGene00000591
WBGene00000652
WBGene00000659
WBGene00000674
WBGene00000685
WBGene00000692
WBGene00000723
WBGene00000763
WBGene00000766
WBGene00000778
WBGene00000792
WBGene00000795
WBGene00000797
WBGene00000802
WBGene00000832
WBGene00000841
WBGene00000843
WBGene00000863
WBGene00000864
WBGene00000870
WBGene00000874
WBGene00000876
WBGene00000881
WBGene00000882
WBGene00000889
WBGene00000891
WBGene00000902
WBGene00000904
WBGene00000906
WBGene00000910
WBGene00000915
WBGene00000928
WBGene00000929
WBGene00000936
WBGene00000953
WBGene00000958
WBGene00000959
WBGene00000961
WBGene00000964
WBGene00000969
WBGene00000972
WBGene00000973
WBGene00000976
WBGene00000979
WBGene00000981
WBGene00000982
WBGene00000988
WBGene00000990
WBGene00000992
WBGene00000996
WBGene00001006
WBGene00001008
WBGene00001018
WBGene00001030
WBGene00001032
WBGene00001034
WBGene00001037
WBGene00001042
WBGene00001045
WBGene00001064
WBGene00001072
WBGene00001073
WBGene00001077
WBGene00001078
WBGene00001082
WBGene00001088
WBGene00001089
WBGene00001094
WBGene00001101
WBGene00001102
WBGene00001105
WBGene00001117
WBGene00001118
WBGene00001121
WBGene00001122
WBGene00001123
WBGene00001130
WBGene00001131
WBGene00001135
WBGene00001145
WBGene00001149
WBGene00001159
WBGene00001163
WBGene00001165
WBGene00001169
WBGene00001170
WBGene00001178
WBGene00001186
WBGene00001193
WBGene00001196
WBGene00001204
WBGene00001208
WBGene00001228
WBGene00001229
WBGene00001230
WBGene00001236
WBGene00001240
WBGene00001248
WBGene00001249
WBGene00001253
WBGene00001325
WBGene00001330
WBGene00001331
WBGene00001335
WBGene00001345
WBGene00001365
WBGene00001368
WBGene00001406
WBGene00001425
WBGene00001426
WBGene00001428
WBGene00001430
WBGene00001432
WBGene00001458
WBGene00001470
WBGene00001475
WBGene00001484
WBGene00001489
WBGene00001491
WBGene00001494
WBGene00001502
WBGene00001516
WBGene00001520
WBGene00001547
WBGene00001557
WBGene00001558
WBGene00001561
WBGene00001562
WBGene00001582
WBGene00001583
WBGene00001602
WBGene00001615
WBGene00001617
WBGene00001631
WBGene00001633
WBGene00001637
WBGene00001648
WBGene00001662
WBGene00001666
WBGene00001669
WBGene00001679
WBGene00001680
WBGene00001723
WBGene00001743
WBGene00001745
WBGene00001747
WBGene00001748
WBGene00001753
WBGene00001764
WBGene00001769
WBGene00001772
WBGene00001787
WBGene00001790
WBGene00001794
WBGene00001812
WBGene00001817
WBGene00001820
WBGene00001821
WBGene00001824
WBGene00001840
WBGene00001844
WBGene00001853
WBGene00001854
WBGene00001858
WBGene00001880
WBGene00001891
WBGene00001893
WBGene00001894
WBGene00001895
WBGene00001896
WBGene00001901
WBGene00001906
WBGene00001915
WBGene00001916
WBGene00001923
WBGene00001925
WBGene00001926
WBGene00001927
WBGene00001928
WBGene00001945
WBGene00001946
WBGene00001947
WBGene00001948
WBGene00001949
WBGene00001950
WBGene00001958
WBGene00001960
WBGene00001971
WBGene00001972
WBGene00001978
WBGene00001979
WBGene00001991
WBGene00001995
WBGene00001999
WBGene00002000
WBGene00002001
WBGene00002007
WBGene00002015
WBGene00002017
WBGene00002019
WBGene00002020
WBGene00002030
WBGene00002031
WBGene00002044
WBGene00002045
WBGene00002051
WBGene00002058
WBGene00002062
WBGene00002071
WBGene00002081
WBGene00002086
WBGene00002117
WBGene00002124
WBGene00002125
WBGene00002127
WBGene00002129
WBGene00002134
WBGene00002135
WBGene00002151
WBGene00002162
WBGene00002175
WBGene00002178
WBGene00002181
WBGene00002184
WBGene00002191
WBGene00002196
WBGene00002199
WBGene00002202
WBGene00002203
WBGene00002213
WBGene00002215
WBGene00002216
WBGene00002222
WBGene00002230
WBGene00002239
WBGene00002247
WBGene00002261
WBGene00002335
WBGene00002363
WBGene00002497
WBGene00002632
WBGene00002827
WBGene00002891
WBGene00002915
WBGene00002977
WBGene00002980
WBGene00002981
WBGene00002988
WBGene00002989
WBGene00002999
WBGene00003006
WBGene00003008
WBGene00003011
WBGene00003012
WBGene00003014
WBGene00003019
WBGene00003025
WBGene00003036
WBGene00003040
WBGene00003041
WBGene00003052
WBGene00003056
WBGene00003063
WBGene00003068
WBGene00003072
WBGene00003075
WBGene00003080
WBGene00003087
WBGene00003089
WBGene00003092
WBGene00003102
WBGene00003111
WBGene00003112
WBGene00003143
WBGene00003150
WBGene00003170
WBGene00003172
WBGene00003182
WBGene00003238
WBGene00003239
WBGene00003243
WBGene00003247
WBGene00003368
WBGene00003380
WBGene00003384
WBGene00003408
WBGene00003412
WBGene00003477
WBGene00003482
WBGene00003497
WBGene00003516
WBGene00003517
WBGene00003518
WBGene00003522
WBGene00003526
WBGene00003559
WBGene00003568
WBGene00003577
WBGene00003578
WBGene00003589
WBGene00003594
WBGene00003596
WBGene00003599
WBGene00003600
WBGene00003602
WBGene00003603
WBGene00003605
WBGene00003606
WBGene00003609
WBGene00003610
WBGene00003616
WBGene00003619
WBGene00003621
WBGene00003625
WBGene00003628
WBGene00003633
WBGene00003634
WBGene00003635
WBGene00003639
WBGene00003649
WBGene00003650
WBGene00003653
WBGene00003657
WBGene00003674
WBGene00003675
WBGene00003677
WBGene00003681
WBGene00003687
WBGene00003692
WBGene00003712
WBGene00003713
WBGene00003716
WBGene00003719
WBGene00003726
WBGene00003727
WBGene00003731
WBGene00003733
WBGene00003772
WBGene00003806
WBGene00003812
WBGene00003815
WBGene00003825
WBGene00003834
WBGene00003844
WBGene00003847
WBGene00003885
WBGene00003889
WBGene00003907
WBGene00003909
WBGene00003911
WBGene00003915
WBGene00003929
WBGene00003930
WBGene00003931
WBGene00003932
WBGene00003933
WBGene00003954
WBGene00003963
WBGene00003964
WBGene00003995
WBGene00003999
WBGene00004000
WBGene00004001
WBGene00004002
WBGene00004006
WBGene00004010
WBGene00004016
WBGene00004025
WBGene00004045
WBGene00004046
WBGene00004047
WBGene00004048
WBGene00004052
WBGene00004055
WBGene00004056
WBGene00004057
WBGene00004077
WBGene00004108
WBGene00004121
WBGene00004131
WBGene00004134
WBGene00004138
WBGene00004140
WBGene00004151
WBGene00004164
WBGene00004189
WBGene00004193
WBGene00004196
WBGene00004203
WBGene00004213
WBGene00004215
WBGene00004216
WBGene00004219
WBGene00004224
WBGene00004225
WBGene00004228
WBGene00004229
WBGene00004230
WBGene00004232
WBGene00004236
WBGene00004237
WBGene00004255
WBGene00004257
WBGene00004266
WBGene00004270
WBGene00004272
WBGene00004274
WBGene00004276
WBGene00004278
WBGene00004281
WBGene00004308
WBGene00004317
WBGene00004328
WBGene00004336
WBGene00004344
WBGene00004350
WBGene00004357
WBGene00004367
WBGene00004369
WBGene00004372
WBGene00004373
WBGene00004375
WBGene00004390
WBGene00004400
WBGene00004405
WBGene00004424
WBGene00004437
WBGene00004457
WBGene00004509
WBGene00004679
WBGene00004682
WBGene00004698
WBGene00004700
WBGene00004719
WBGene00004727
WBGene00004729
WBGene00004749
WBGene00004758
WBGene00004766
WBGene00004769
WBGene00004771
WBGene00004774
WBGene00004777
WBGene00004778
WBGene00004781
WBGene00004786
WBGene00004788
WBGene00004802
WBGene00004807
WBGene00004809
WBGene00004825
WBGene00004826
WBGene00004827
WBGene00004830
WBGene00004854
WBGene00004893
WBGene00004897
WBGene00004900
WBGene00004916
WBGene00004949
WBGene00004951
WBGene00005011
WBGene00005018
WBGene00005078
WBGene00005147
WBGene00005422
WBGene00005655
WBGene00005663
WBGene00006062
WBGene00006063
WBGene00006066
WBGene00006195
WBGene00006321
WBGene00006331
WBGene00006342
WBGene00006364
WBGene00006365
WBGene00006367
WBGene00006371
WBGene00006372
WBGene00006381
WBGene00006383
WBGene00006410
WBGene00006412
WBGene00006423
WBGene00006424
WBGene00006428
WBGene00006431
WBGene00006432
WBGene00006438
WBGene00006444
WBGene00006445
WBGene00006461
WBGene00006467
WBGene00006470
WBGene00006472
WBGene00006476
WBGene00006494
WBGene00006496
WBGene00006497
WBGene00006520
WBGene00006523
WBGene00006524
WBGene00006528
WBGene00006535
WBGene00006544
WBGene00006561
WBGene00006575
WBGene00006577
WBGene00006578
WBGene00006606
WBGene00006615
WBGene00006637
WBGene00006640
WBGene00006648
WBGene00006649
WBGene00006655
WBGene00006670
WBGene00006697
WBGene00006698
WBGene00006701
WBGene00006708
WBGene00006709
WBGene00006714
WBGene00006718
WBGene00006742
WBGene00006745
WBGene00006752
WBGene00006753
WBGene00006757
WBGene00006760
WBGene00006761
WBGene00006768
WBGene00006769
WBGene00006771
WBGene00006780
WBGene00006787
WBGene00006792
WBGene00006794
WBGene00006796
WBGene00006798
WBGene00006803
WBGene00006805
WBGene00006807
WBGene00006810
WBGene00006816
WBGene00006818
WBGene00006826
WBGene00006829
WBGene00006830
WBGene00006833
WBGene00006836
WBGene00006839
WBGene00006840
WBGene00006853
WBGene00006863
WBGene00006865
WBGene00006868
WBGene00006869
WBGene00006870
WBGene00006876
WBGene00006882
WBGene00006887
WBGene00006888
WBGene00006889
WBGene00006896
WBGene00006910
WBGene00006911
WBGene00006912
WBGene00006923
WBGene00006932
WBGene00006942
WBGene00006952
WBGene00006959
WBGene00006960
WBGene00006970
WBGene00006971
WBGene00006981
WBGene00006985
WBGene00006987
WBGene00007007
WBGene00007030
WBGene00007044
WBGene00007047
WBGene00007048
WBGene00007059
WBGene00007062
WBGene00007063
WBGene00007064
WBGene00007067
WBGene00007079
WBGene00007090
WBGene00007091
WBGene00007105
WBGene00007116
WBGene00007119
WBGene00007122
WBGene00007133
WBGene00007146
WBGene00007162
WBGene00007173
WBGene00007180
WBGene00007211
WBGene00007225
WBGene00007226
WBGene00007235
WBGene00007242
WBGene00007257
WBGene00007260
WBGene00007261
WBGene00007266
WBGene00007284
WBGene00007285
WBGene00007286
WBGene00007296
WBGene00007317
WBGene00007321
WBGene00007324
WBGene00007343
WBGene00007345
WBGene00007350
WBGene00007361
WBGene00007363
WBGene00007375
WBGene00007405
WBGene00007417
WBGene00007419
WBGene00007453
WBGene00007486
WBGene00007490
WBGene00007506
WBGene00007514
WBGene00007516
WBGene00007520
WBGene00007528
WBGene00007529
WBGene00007531
WBGene00007547
WBGene00007553
WBGene00007555
WBGene00007574
WBGene00007576
WBGene00007592
WBGene00007614
WBGene00007617
WBGene00007628
WBGene00007647
WBGene00007651
WBGene00007652
WBGene00007653
WBGene00007666
WBGene00007679
WBGene00007704
WBGene00007706
WBGene00007736
WBGene00007741
WBGene00007750
WBGene00007752
WBGene00007799
WBGene00007801
WBGene00007812
WBGene00007835
WBGene00007836
WBGene00007847
WBGene00007848
WBGene00007855
WBGene00007856
WBGene00007877
WBGene00007878
WBGene00007882
WBGene00007900
WBGene00007901
WBGene00007906
WBGene00007918
WBGene00007924
WBGene00007925
WBGene00007934
WBGene00007938
WBGene00007942
WBGene00007955
WBGene00007959
WBGene00007970
WBGene00007980
WBGene00007982
WBGene00007993
WBGene00007994
WBGene00008010
WBGene00008066
WBGene00008078
WBGene00008086
WBGene00008094
WBGene00008095
WBGene00008100
WBGene00008105
WBGene00008110
WBGene00008121
WBGene00008132
WBGene00008156
WBGene00008191
WBGene00008198
WBGene00008205
WBGene00008206
WBGene00008210
WBGene00008221
WBGene00008222
WBGene00008225
WBGene00008255
WBGene00008263
WBGene00008266
WBGene00008320
WBGene00008334
WBGene00008339
WBGene00008353
WBGene00008366
WBGene00008369
WBGene00008393
WBGene00008404
WBGene00008407
WBGene00008424
WBGene00008426
WBGene00008438
WBGene00008447
WBGene00008455
WBGene00008475
WBGene00008476
WBGene00008504
WBGene00008511
WBGene00008517
WBGene00008519
WBGene00008531
WBGene00008549
WBGene00008563
WBGene00008564
WBGene00008571
WBGene00008585
WBGene00008586
WBGene00008601
WBGene00008606
WBGene00008622
WBGene00008652
WBGene00008666
WBGene00008683
WBGene00008690
WBGene00008691
WBGene00008692
WBGene00008694
WBGene00008726
WBGene00008727
WBGene00008729
WBGene00008745
WBGene00008760
WBGene00008777
WBGene00008779
WBGene00008803
WBGene00008832
WBGene00008857
WBGene00008865
WBGene00008880
WBGene00008890
WBGene00008900
WBGene00008922
WBGene00008923
WBGene00008924
WBGene00008927
WBGene00008939
WBGene00008940
WBGene00008944
WBGene00008951
WBGene00008955
WBGene00008965
WBGene00008971
WBGene00008973
WBGene00008974
WBGene00008975
WBGene00008976
WBGene00008978
WBGene00008979
WBGene00008980
WBGene00008986
WBGene00008999
WBGene00009014
WBGene00009025
WBGene00009081
WBGene00009101
WBGene00009102
WBGene00009106
WBGene00009116
WBGene00009130
WBGene00009133
WBGene00009137
WBGene00009140
WBGene00009153
WBGene00009157
WBGene00009158
WBGene00009165
WBGene00009180
WBGene00009219
WBGene00009234
WBGene00009239
WBGene00009260
WBGene00009266
WBGene00009289
WBGene00009306
WBGene00009323
WBGene00009331
WBGene00009333
WBGene00009337
WBGene00009342
WBGene00009361
WBGene00009371
WBGene00009373
WBGene00009380
WBGene00009450
WBGene00009453
WBGene00009468
WBGene00009495
WBGene00009499
WBGene00009504
WBGene00009511
WBGene00009534
WBGene00009544
WBGene00009552
WBGene00009580
WBGene00009582
WBGene00009628
WBGene00009632
WBGene00009647
WBGene00009649
WBGene00009657
WBGene00009678
WBGene00009717
WBGene00009726
WBGene00009729
WBGene00009730
WBGene00009783
WBGene00009789
WBGene00009793
WBGene00009799
WBGene00009804
WBGene00009812
WBGene00009818
WBGene00009823
WBGene00009824
WBGene00009825
WBGene00009829
WBGene00009843
WBGene00009882
WBGene00009899
WBGene00009901
WBGene00009902
WBGene00009926
WBGene00009927
WBGene00009930
WBGene00009939
WBGene00009945
WBGene00009947
WBGene00009949
WBGene00009951
WBGene00009953
WBGene00009973
WBGene00009976
WBGene00009977
WBGene00009982
WBGene00009993
WBGene00009996
WBGene00010028
WBGene00010031
WBGene00010039
WBGene00010040
WBGene00010051
WBGene00010059
WBGene00010106
WBGene00010110
WBGene00010131
WBGene00010139
WBGene00010155
WBGene00010174
WBGene00010177
WBGene00010178
WBGene00010189
WBGene00010199
WBGene00010221
WBGene00010225
WBGene00010244
WBGene00010260
WBGene00010269
WBGene00010280
WBGene00010288
WBGene00010291
WBGene00010310
WBGene00010317
WBGene00010326
WBGene00010333
WBGene00010337
WBGene00010338
WBGene00010345
WBGene00010383
WBGene00010386
WBGene00010423
WBGene00010433
WBGene00010450
WBGene00010454
WBGene00010473
WBGene00010479
WBGene00010484
WBGene00010491
WBGene00010507
WBGene00010550
WBGene00010560
WBGene00010567
WBGene00010572
WBGene00010579
WBGene00010639
WBGene00010640
WBGene00010661
WBGene00010675
WBGene00010700
WBGene00010701
WBGene00010708
WBGene00010724
WBGene00010725
WBGene00010726
WBGene00010727
WBGene00010731
WBGene00010742
WBGene00010744
WBGene00010759
WBGene00010766
WBGene00010776
WBGene00010792
WBGene00010803
WBGene00010813
WBGene00010822
WBGene00010825
WBGene00010833
WBGene00010848
WBGene00010868
WBGene00010882
WBGene00010893
WBGene00010898
WBGene00010922
WBGene00010935
WBGene00010940
WBGene00010974
WBGene00010976
WBGene00010977
WBGene00010986
WBGene00010993
WBGene00011045
WBGene00011056
WBGene00011060
WBGene00011064
WBGene00011088
WBGene00011100
WBGene00011101
WBGene00011104
WBGene00011105
WBGene00011106
WBGene00011107
WBGene00011111
WBGene00011112
WBGene00011116
WBGene00011121
WBGene00011122
WBGene00011128
WBGene00011141
WBGene00011154
WBGene00011189
WBGene00011198
WBGene00011221
WBGene00011227
WBGene00011250
WBGene00011259
WBGene00011260
WBGene00011261
WBGene00011263
WBGene00011267
WBGene00011268
WBGene00011279
WBGene00011280
WBGene00011283
WBGene00011302
WBGene00011303
WBGene00011304
WBGene00011308
WBGene00011326
WBGene00011328
WBGene00011337
WBGene00011345
WBGene00011380
WBGene00011393
WBGene00011440
WBGene00011441
WBGene00011443
WBGene00011444
WBGene00011447
WBGene00011454
WBGene00011474
WBGene00011480
WBGene00011481
WBGene00011494
WBGene00011497
WBGene00011531
WBGene00011551
WBGene00011554
WBGene00011564
WBGene00011591
WBGene00011665
WBGene00011694
WBGene00011707
WBGene00011717
WBGene00011722
WBGene00011752
WBGene00011754
WBGene00011760
WBGene00011762
WBGene00011772
WBGene00011802
WBGene00011815
WBGene00011823
WBGene00011830
WBGene00011831
WBGene00011833
WBGene00011838
WBGene00011859
WBGene00011864
WBGene00011875
WBGene00011888
WBGene00011904
WBGene00011925
WBGene00011927
WBGene00011931
WBGene00011932
WBGene00011935
WBGene00011944
WBGene00011956
WBGene00011964
WBGene00011965
WBGene00011972
WBGene00011977
WBGene00011995
WBGene00012004
WBGene00012005
WBGene00012030
WBGene00012037
WBGene00012086
WBGene00012097
WBGene00012103
WBGene00012113
WBGene00012116
WBGene00012119
WBGene00012122
WBGene00012130
WBGene00012136
WBGene00012146
WBGene00012158
WBGene00012168
WBGene00012178
WBGene00012226
WBGene00012228
WBGene00012239
WBGene00012244
WBGene00012255
WBGene00012274
WBGene00012289
WBGene00012290
WBGene00012293
WBGene00012306
WBGene00012317
WBGene00012324
WBGene00012330
WBGene00012333
WBGene00012343
WBGene00012351
WBGene00012352
WBGene00012358
WBGene00012366
WBGene00012376
WBGene00012420
WBGene00012428
WBGene00012433
WBGene00012435
WBGene00012436
WBGene00012442
WBGene00012443
WBGene00012444
WBGene00012450
WBGene00012451
WBGene00012471
WBGene00012472
WBGene00012476
WBGene00012532
WBGene00012591
WBGene00012593
WBGene00012604
WBGene00012622
WBGene00012624
WBGene00012628
WBGene00012641
WBGene00012643
WBGene00012646
WBGene00012663
WBGene00012692
WBGene00012693
WBGene00012704
WBGene00012710
WBGene00012714
WBGene00012717
WBGene00012719
WBGene00012721
WBGene00012722
WBGene00012723
WBGene00012730
WBGene00012735
WBGene00012759
WBGene00012777
WBGene00012796
WBGene00012803
WBGene00012804
WBGene00012807
WBGene00012813
WBGene00012814
WBGene00012829
WBGene00012850
WBGene00012869
WBGene00012894
WBGene00012899
WBGene00012900
WBGene00012906
WBGene00012907
WBGene00012908
WBGene00012909
WBGene00012928
WBGene00012943
WBGene00012958
WBGene00012960
WBGene00012980
WBGene00012990
WBGene00012994
WBGene00013017
WBGene00013082
WBGene00013109
WBGene00013124
WBGene00013135
WBGene00013139
WBGene00013161
WBGene00013168
WBGene00013200
WBGene00013211
WBGene00013216
WBGene00013219
WBGene00013232
WBGene00013236
WBGene00013238
WBGene00013244
WBGene00013255
WBGene00013263
WBGene00013266
WBGene00013321
WBGene00013322
WBGene00013326
WBGene00013335
WBGene00013344
WBGene00013345
WBGene00013347
WBGene00013352
WBGene00013355
WBGene00013360
WBGene00013378
WBGene00013387
WBGene00013404
WBGene00013407
WBGene00013408
WBGene00013416
WBGene00013418
WBGene00013438
WBGene00013448
WBGene00013453
WBGene00013455
WBGene00013458
WBGene00013460
WBGene00013509
WBGene00013518
WBGene00013543
WBGene00013545
WBGene00013584
WBGene00013594
WBGene00013597
WBGene00013601
WBGene00013602
WBGene00013603
WBGene00013666
WBGene00013677
WBGene00013678
WBGene00013735
WBGene00013736
WBGene00013768
WBGene00013789
WBGene00013790
WBGene00013805
WBGene00013807
WBGene00013808
WBGene00013844
WBGene00013845
WBGene00013870
WBGene00013920
WBGene00013962
WBGene00013964
WBGene00013975
WBGene00013982
WBGene00013989
WBGene00014012
WBGene00014023
WBGene00014025
WBGene00014051
WBGene00014075
WBGene00014079
WBGene00014089
WBGene00014092
WBGene00014148
WBGene00014149
WBGene00014171
WBGene00014204
WBGene00014254
WBGene00014259
WBGene00014848
WBGene00014914
WBGene00014998
WBGene00014999
WBGene00015002
WBGene00015007
WBGene00015010
WBGene00015022
WBGene00015055
WBGene00015063
WBGene00015096
WBGene00015115
WBGene00015125
WBGene00015128
WBGene00015155
WBGene00015159
WBGene00015168
WBGene00015171
WBGene00015181
WBGene00015182
WBGene00015190
WBGene00015218
WBGene00015219
WBGene00015232
WBGene00015263
WBGene00015268
WBGene00015285
WBGene00015286
WBGene00015298
WBGene00015328
WBGene00015330
WBGene00015344
WBGene00015346
WBGene00015376
WBGene00015378
WBGene00015429
WBGene00015464
WBGene00015472
WBGene00015474
WBGene00015477
WBGene00015478
WBGene00015480
WBGene00015488
WBGene00015492
WBGene00015494
WBGene00015507
WBGene00015510
WBGene00015514
WBGene00015518
WBGene00015519
WBGene00015529
WBGene00015541
WBGene00015545
WBGene00015547
WBGene00015551
WBGene00015552
WBGene00015561
WBGene00015567
WBGene00015569
WBGene00015620
WBGene00015623
WBGene00015632
WBGene00015646
WBGene00015647
WBGene00015658
WBGene00015676
WBGene00015678
WBGene00015680
WBGene00015687
WBGene00015693
WBGene00015705
WBGene00015741
WBGene00015755
WBGene00015767
WBGene00015776
WBGene00015777
WBGene00015779
WBGene00015791
WBGene00015800
WBGene00015809
WBGene00015810
WBGene00015811
WBGene00015861
WBGene00015868
WBGene00015887
WBGene00015894
WBGene00015914
WBGene00015920
WBGene00015926
WBGene00015942
WBGene00015955
WBGene00015965
WBGene00015972
WBGene00016003
WBGene00016006
WBGene00016008
WBGene00016037
WBGene00016038
WBGene00016067
WBGene00016072
WBGene00016073
WBGene00016089
WBGene00016104
WBGene00016110
WBGene00016111
WBGene00016121
WBGene00016131
WBGene00016133
WBGene00016135
WBGene00016138
WBGene00016139
WBGene00016158
WBGene00016166
WBGene00016173
WBGene00016175
WBGene00016188
WBGene00016195
WBGene00016197
WBGene00016203
WBGene00016208
WBGene00016216
WBGene00016235
WBGene00016246
WBGene00016247
WBGene00016258
WBGene00016315
WBGene00016343
WBGene00016393
WBGene00016396
WBGene00016397
WBGene00016422
WBGene00016423
WBGene00016445
WBGene00016454
WBGene00016456
WBGene00016458
WBGene00016463
WBGene00016489
WBGene00016490
WBGene00016496
WBGene00016500
WBGene00016507
WBGene00016509
WBGene00016511
WBGene00016539
WBGene00016573
WBGene00016574
WBGene00016575
WBGene00016576
WBGene00016611
WBGene00016614
WBGene00016616
WBGene00016617
WBGene00016620
WBGene00016625
WBGene00016641
WBGene00016678
WBGene00016710
WBGene00016725
WBGene00016735
WBGene00016744
WBGene00016749
WBGene00016762
WBGene00016783
WBGene00016785
WBGene00016786
WBGene00016788
WBGene00016794
WBGene00016841
WBGene00016849
WBGene00016862
WBGene00016871
WBGene00016899
WBGene00016920
WBGene00016934
WBGene00016935
WBGene00016961
WBGene00016974
WBGene00016984
WBGene00016991
WBGene00016996
WBGene00016997
WBGene00017010
WBGene00017016
WBGene00017028
WBGene00017036
WBGene00017060
WBGene00017061
WBGene00017075
WBGene00017098
WBGene00017121
WBGene00017123
WBGene00017133
WBGene00017143
WBGene00017190
WBGene00017238
WBGene00017240
WBGene00017241
WBGene00017243
WBGene00017248
WBGene00017254
WBGene00017259
WBGene00017262
WBGene00017267
WBGene00017270
WBGene00017273
WBGene00017284
WBGene00017291
WBGene00017298
WBGene00017309
WBGene00017317
WBGene00017329
WBGene00017333
WBGene00017335
WBGene00017339
WBGene00017350
WBGene00017369
WBGene00017380
WBGene00017381
WBGene00017416
WBGene00017420
WBGene00017422
WBGene00017437
WBGene00017440
WBGene00017442
WBGene00017453
WBGene00017467
WBGene00017468
WBGene00017472
WBGene00017512
WBGene00017536
WBGene00017563
WBGene00017576
WBGene00017583
WBGene00017611
WBGene00017637
WBGene00017639
WBGene00017640
WBGene00017653
WBGene00017692
WBGene00017699
WBGene00017702
WBGene00017703
WBGene00017711
WBGene00017732
WBGene00017744
WBGene00017745
WBGene00017746
WBGene00017747
WBGene00017757
WBGene00017766
WBGene00017769
WBGene00017795
WBGene00017796
WBGene00017834
WBGene00017854
WBGene00017874
WBGene00017891
WBGene00017898
WBGene00017908
WBGene00017921
WBGene00017939
WBGene00017973
WBGene00017983
WBGene00017993
WBGene00018018
WBGene00018041
WBGene00018069
WBGene00018073
WBGene00018075
WBGene00018077
WBGene00018090
WBGene00018106
WBGene00018131
WBGene00018144
WBGene00018164
WBGene00018175
WBGene00018187
WBGene00018209
WBGene00018210
WBGene00018226
WBGene00018229
WBGene00018241
WBGene00018251
WBGene00018252
WBGene00018256
WBGene00018259
WBGene00018270
WBGene00018293
WBGene00018294
WBGene00018304
WBGene00018317
WBGene00018330
WBGene00018349
WBGene00018373
WBGene00018386
WBGene00018398
WBGene00018418
WBGene00018438
WBGene00018462
WBGene00018473
WBGene00018489
WBGene00018516
WBGene00018519
WBGene00018520
WBGene00018532
WBGene00018533
WBGene00018568
WBGene00018593
WBGene00018603
WBGene00018604
WBGene00018608
WBGene00018610
WBGene00018637
WBGene00018648
WBGene00018656
WBGene00018657
WBGene00018675
WBGene00018682
WBGene00018689
WBGene00018697
WBGene00018704
WBGene00018710
WBGene00018714
WBGene00018715
WBGene00018716
WBGene00018735
WBGene00018743
WBGene00018744
WBGene00018747
WBGene00018748
WBGene00018749
WBGene00018750
WBGene00018752
WBGene00018757
WBGene00018758
WBGene00018769
WBGene00018782
WBGene00018784
WBGene00018787
WBGene00018788
WBGene00018811
WBGene00018848
WBGene00018853
WBGene00018861
WBGene00018869
WBGene00018928
WBGene00018958
WBGene00018965
WBGene00018966
WBGene00018976
WBGene00018987
WBGene00018996
WBGene00019006
WBGene00019100
WBGene00019102
WBGene00019103
WBGene00019114
WBGene00019122
WBGene00019143
WBGene00019148
WBGene00019157
WBGene00019185
WBGene00019188
WBGene00019207
WBGene00019211
WBGene00019232
WBGene00019249
WBGene00019250
WBGene00019272
WBGene00019280
WBGene00019282
WBGene00019285
WBGene00019301
WBGene00019302
WBGene00019303
WBGene00019317
WBGene00019318
WBGene00019320
WBGene00019327
WBGene00019329
WBGene00019344
WBGene00019346
WBGene00019357
WBGene00019407
WBGene00019413
WBGene00019426
WBGene00019427
WBGene00019434
WBGene00019457
WBGene00019477
WBGene00019511
WBGene00019515
WBGene00019522
WBGene00019536
WBGene00019564
WBGene00019565
WBGene00019615
WBGene00019620
WBGene00019622
WBGene00019645
WBGene00019652
WBGene00019657
WBGene00019663
WBGene00019665
WBGene00019686
WBGene00019691
WBGene00019741
WBGene00019749
WBGene00019759
WBGene00019760
WBGene00019765
WBGene00019768
WBGene00019770
WBGene00019787
WBGene00019813
WBGene00019815
WBGene00019816
WBGene00019817
WBGene00019819
WBGene00019832
WBGene00019847
WBGene00019855
WBGene00019862
WBGene00019866
WBGene00019872
WBGene00019914
WBGene00019918
WBGene00019946
WBGene00019947
WBGene00019963
WBGene00019965
WBGene00019987
WBGene00019994
WBGene00020006
WBGene00020011
WBGene00020012
WBGene00020038
WBGene00020051
WBGene00020052
WBGene00020090
WBGene00020104
WBGene00020109
WBGene00020112
WBGene00020115
WBGene00020134
WBGene00020149
WBGene00020160
WBGene00020163
WBGene00020170
WBGene00020183
WBGene00020196
WBGene00020207
WBGene00020215
WBGene00020216
WBGene00020224
WBGene00020245
WBGene00020269
WBGene00020273
WBGene00020274
WBGene00020295
WBGene00020297
WBGene00020301
WBGene00020345
WBGene00020348
WBGene00020363
WBGene00020366
WBGene00020379
WBGene00020382
WBGene00020413
WBGene00020418
WBGene00020427
WBGene00020437
WBGene00020469
WBGene00020507
WBGene00020510
WBGene00020511
WBGene00020517
WBGene00020540
WBGene00020556
WBGene00020562
WBGene00020633
WBGene00020660
WBGene00020669
WBGene00020689
WBGene00020692
WBGene00020693
WBGene00020710
WBGene00020737
WBGene00020738
WBGene00020743
WBGene00020754
WBGene00020758
WBGene00020778
WBGene00020779
WBGene00020800
WBGene00020806
WBGene00020812
WBGene00020834
WBGene00020846
WBGene00020852
WBGene00020867
WBGene00020868
WBGene00020877
WBGene00020889
WBGene00020895
WBGene00020919
WBGene00020920
WBGene00020921
WBGene00020931
WBGene00020947
WBGene00020976
WBGene00020985
WBGene00021019
WBGene00021040
WBGene00021041
WBGene00021044
WBGene00021046
WBGene00021047
WBGene00021059
WBGene00021063
WBGene00021068
WBGene00021080
WBGene00021095
WBGene00021152
WBGene00021186
WBGene00021187
WBGene00021198
WBGene00021245
WBGene00021279
WBGene00021296
WBGene00021314
WBGene00021323
WBGene00021333
WBGene00021343
WBGene00021345
WBGene00021348
WBGene00021362
WBGene00021367
WBGene00021372
WBGene00021374
WBGene00021375
WBGene00021377
WBGene00021396
WBGene00021403
WBGene00021407
WBGene00021410
WBGene00021415
WBGene00021434
WBGene00021435
WBGene00021437
WBGene00021464
WBGene00021466
WBGene00021469
WBGene00021474
WBGene00021482
WBGene00021485
WBGene00021487
WBGene00021510
WBGene00021529
WBGene00021547
WBGene00021551
WBGene00021556
WBGene00021558
WBGene00021607
WBGene00021614
WBGene00021629
WBGene00021637
WBGene00021691
WBGene00021709
WBGene00021725
WBGene00021733
WBGene00021736
WBGene00021745
WBGene00021758
WBGene00021764
WBGene00021790
WBGene00021791
WBGene00021797
WBGene00021808
WBGene00021811
WBGene00021843
WBGene00021849
WBGene00021903
WBGene00021912
WBGene00021925
WBGene00021941
WBGene00021948
WBGene00021950
WBGene00021973
WBGene00021976
WBGene00021977
WBGene00021978
WBGene00021979
WBGene00021980
WBGene00021983
WBGene00022015
WBGene00022020
WBGene00022042
WBGene00022045
WBGene00022077
WBGene00022099
WBGene00022103
WBGene00022104
WBGene00022128
WBGene00022129
WBGene00022134
WBGene00022139
WBGene00022146
WBGene00022153
WBGene00022158
WBGene00022166
WBGene00022199
WBGene00022240
WBGene00022248
WBGene00022258
WBGene00022259
WBGene00022260
WBGene00022281
WBGene00022307
WBGene00022313
WBGene00022316
WBGene00022328
WBGene00022329
WBGene00022347
WBGene00022361
WBGene00022382
WBGene00022418
WBGene00022419
WBGene00022441
WBGene00022475
WBGene00022478
WBGene00022479
WBGene00022485
WBGene00022486
WBGene00022501
WBGene00022502
WBGene00022522
WBGene00022554
WBGene00022557
WBGene00022569
WBGene00022570
WBGene00022591
WBGene00022609
WBGene00022613
WBGene00022615
WBGene00022633
WBGene00022649
WBGene00022666
WBGene00022668
WBGene00022670
WBGene00022727
WBGene00022734
WBGene00022745
WBGene00022749
WBGene00022769
WBGene00022771
WBGene00022774
WBGene00022786
WBGene00022788
WBGene00022790
WBGene00022802
WBGene00022805
WBGene00022813
WBGene00022887
WBGene00022891
WBGene00023067
WBGene00023284
WBGene00023404
WBGene00023409
WBGene00023423
WBGene00023458
WBGene00023491
WBGene00023500
WBGene00043097
WBGene00043948
WBGene00043990
WBGene00043994
WBGene00044004
WBGene00044034
WBGene00044061
[truncated: 76 more rows]

## Sheet: cluster_0
Wormbase ID
WBGene00000010
WBGene00000036
WBGene00000048
WBGene00000050
WBGene00000054
WBGene00000055
WBGene00000084
WBGene00000085
WBGene00000102
WBGene00000105
WBGene00000148
WBGene00000168
WBGene00000187
WBGene00000197
WBGene00000231
WBGene00000238
WBGene00000246
WBGene00000262
WBGene00000265
WBGene00000266
WBGene00000267
WBGene00000268
WBGene00000289
WBGene00000293
WBGene00000295
WBGene00000369
WBGene00000372
WBGene00000376
WBGene00000387
WBGene00000390
WBGene00000391
WBGene00000393
WBGene00000409
WBGene00000415
WBGene00000424
WBGene00000438
WBGene00000442
WBGene00000453
WBGene00000458
WBGene00000460
WBGene00000465
WBGene00000472
WBGene00000475
WBGene00000480
WBGene00000481
WBGene00000498
WBGene00000501
WBGene00000509
WBGene00000510
WBGene00000511
WBGene00000528
WBGene00000530
WBGene00000546
WBGene00000547
WBGene00000564
WBGene00000565
WBGene00000583
WBGene00000610
WBGene00000615
WBGene00000622
WBGene00000640
WBGene00000658
WBGene00000661
WBGene00000664
WBGene00000672
WBGene00000683
WBGene00000706
WBGene00000727
WBGene00000735
WBGene00000759
WBGene00000774
WBGene00000794
WBGene00000797
WBGene00000798
WBGene00000802
WBGene00000830
WBGene00000837
WBGene00000854
WBGene00000864
WBGene00000865
WBGene00000875
WBGene00000884
WBGene00000885
WBGene00000894
WBGene00000901
WBGene00000902
WBGene00000934
WBGene00000950
WBGene00000952
WBGene00000965
WBGene00000973
WBGene00000978
WBGene00000980
WBGene00000987
WBGene00000995
WBGene00001007
WBGene00001021
WBGene00001022
WBGene00001030
WBGene00001034
WBGene00001036
WBGene00001042
WBGene00001047
WBGene00001048
WBGene00001053
WBGene00001061
WBGene00001071
WBGene00001082
WBGene00001119
WBGene00001130
WBGene00001135
WBGene00001148
WBGene00001152
WBGene00001161
WBGene00001163
WBGene00001166
WBGene00001167
WBGene00001172
WBGene00001173
WBGene00001177
WBGene00001179
WBGene00001188
WBGene00001189
WBGene00001196
WBGene00001202
WBGene00001215
WBGene00001225
WBGene00001230
WBGene00001232
WBGene00001234
WBGene00001236
WBGene00001242
WBGene00001251
WBGene00001252
WBGene00001281
WBGene00001311
WBGene00001329
WBGene00001330
WBGene00001334
WBGene00001338
WBGene00001387
WBGene00001429
WBGene00001437
WBGene00001445
WBGene00001447
WBGene00001454
WBGene00001463
WBGene00001465
WBGene00001479
WBGene00001480
WBGene00001482
WBGene00001485
WBGene00001492
WBGene00001494
WBGene00001495
WBGene00001508
WBGene00001513
WBGene00001516
WBGene00001548
WBGene00001579
WBGene00001585
WBGene00001586
WBGene00001599
WBGene00001601
WBGene00001624
WBGene00001625
WBGene00001628
WBGene00001632
WBGene00001637
WBGene00001648
WBGene00001662
WBGene00001666
WBGene00001672
WBGene00001675
WBGene00001677
WBGene00001679
WBGene00001690
WBGene00001708
WBGene00001709
WBGene00001717
WBGene00001719
WBGene00001726
WBGene00001727
WBGene00001736
WBGene00001745
WBGene00001746
WBGene00001763
WBGene00001791
WBGene00001836
WBGene00001851
WBGene00001856
WBGene00001857
WBGene00001862
WBGene00001864
WBGene00001867
WBGene00001872
WBGene00001880
WBGene00001893
WBGene00001895
WBGene00001925
WBGene00001927
WBGene00001949
WBGene00001953
WBGene00001956
WBGene00001977
WBGene00001984
WBGene00001987
WBGene00001988
WBGene00001990
WBGene00001998
WBGene00001999
WBGene00002007
WBGene00002011
WBGene00002012
WBGene00002021
WBGene00002028
WBGene00002032
WBGene00002037
WBGene00002041
WBGene00002043
WBGene00002047
WBGene00002058
WBGene00002072
WBGene00002088
WBGene00002089
WBGene00002107
WBGene00002118
WBGene00002127
WBGene00002143
WBGene00002144
WBGene00002175
WBGene00002185
WBGene00002189
WBGene00002190
WBGene00002191
WBGene00002202
WBGene00002203
WBGene00002207
WBGene00002219
WBGene00002225
WBGene00002226
WBGene00002230
WBGene00002242
WBGene00002266
WBGene00002324
WBGene00002977
WBGene00002979
WBGene00002990
WBGene00002997
WBGene00003010
WBGene00003011
WBGene00003012
WBGene00003015
WBGene00003024
WBGene00003026
WBGene00003029
WBGene00003031
WBGene00003033
WBGene00003036
WBGene00003037
WBGene00003038
WBGene00003043
WBGene00003044
WBGene00003045
WBGene00003087
WBGene00003106
WBGene00003119
WBGene00003124
WBGene00003129
WBGene00003134
WBGene00003150
WBGene00003151
WBGene00003155
WBGene00003159
WBGene00003179
WBGene00003183
WBGene00003184
WBGene00003230
WBGene00003242
WBGene00003248
WBGene00003252
WBGene00003376
WBGene00003395
WBGene00003397
WBGene00003400
WBGene00003402
WBGene00003413
WBGene00003423
WBGene00003429
WBGene00003466
WBGene00003479
WBGene00003480
WBGene00003499
WBGene00003507
WBGene00003526
WBGene00003545
WBGene00003550
WBGene00003551
WBGene00003564
WBGene00003569
WBGene00003573
WBGene00003584
WBGene00003586
WBGene00003594
WBGene00003601
WBGene00003607
WBGene00003613
WBGene00003619
WBGene00003620
WBGene00003621
WBGene00003636
WBGene00003638
WBGene00003643
WBGene00003659
WBGene00003676
WBGene00003678
WBGene00003683
WBGene00003690
WBGene00003691
WBGene00003695
WBGene00003698
WBGene00003699
WBGene00003706
WBGene00003713
WBGene00003723
WBGene00003725
WBGene00003727
WBGene00003735
WBGene00003736
WBGene00003742
WBGene00003745
WBGene00003751
WBGene00003752
WBGene00003757
WBGene00003788
WBGene00003790
WBGene00003791
WBGene00003794
WBGene00003795
WBGene00003796
WBGene00003797
WBGene00003799
WBGene00003803
WBGene00003805
WBGene00003808
WBGene00003812
WBGene00003816
WBGene00003830
WBGene00003843
WBGene00003845
WBGene00003847
WBGene00003859
WBGene00003862
WBGene00003884
WBGene00003891
WBGene00003902
WBGene00003911
WBGene00003917
WBGene00003921
WBGene00003962
WBGene00003964
WBGene00003965
WBGene00003967
WBGene00003978
WBGene00003980
WBGene00003991
WBGene00003999
WBGene00004003
WBGene00004006
WBGene00004016
WBGene00004024
WBGene00004026
WBGene00004027
WBGene00004028
WBGene00004030
WBGene00004042
WBGene00004058
WBGene00004061
WBGene00004068
WBGene00004077
WBGene00004088
WBGene00004114
WBGene00004116
WBGene00004124
WBGene00004126
WBGene00004136
WBGene00004139
WBGene00004143
WBGene00004150
WBGene00004152
WBGene00004154
WBGene00004156
WBGene00004163
WBGene00004167
WBGene00004175
WBGene00004181
WBGene00004182
WBGene00004183
WBGene00004188
WBGene00004195
WBGene00004202
WBGene00004205
WBGene00004210
WBGene00004221
WBGene00004225
WBGene00004232
WBGene00004242
WBGene00004243
WBGene00004267
WBGene00004271
WBGene00004272
WBGene00004273
WBGene00004278
WBGene00004285
WBGene00004307
WBGene00004308
WBGene00004309
WBGene00004310
WBGene00004312
WBGene00004332
WBGene00004334
WBGene00004345
WBGene00004348
WBGene00004357
WBGene00004361
WBGene00004364
WBGene00004374
WBGene00004375
WBGene00004377
WBGene00004382
WBGene00004384
WBGene00004389
WBGene00004390
WBGene00004391
WBGene00004392
WBGene00004438
WBGene00004456
WBGene00004459
WBGene00004682
WBGene00004704
WBGene00004706
WBGene00004735
WBGene00004736
WBGene00004743
WBGene00004751
WBGene00004754
WBGene00004759
WBGene00004771
WBGene00004775
WBGene00004777
WBGene00004786
WBGene00004795
WBGene00004802
WBGene00004806
WBGene00004829
WBGene00004856
WBGene00004858
WBGene00004860
WBGene00004884
WBGene00004892
WBGene00004900
WBGene00004906
WBGene00004913
WBGene00004928
WBGene00004929
WBGene00004952
WBGene00004959
WBGene00004960
WBGene00004985
WBGene00005008
WBGene00005061
WBGene00005077
WBGene00005133
WBGene00005137
WBGene00005138
WBGene00005141
WBGene00005153
WBGene00005241
WBGene00005271
WBGene00005291
WBGene00005427
WBGene00005528
WBGene00005638
WBGene00005684
WBGene00005795
WBGene00005989
WBGene00006009
WBGene00006039
WBGene00006050
WBGene00006067
WBGene00006068
WBGene00006195
WBGene00006215
WBGene00006272
WBGene00006284
WBGene00006318
WBGene00006367
WBGene00006377
WBGene00006380
WBGene00006383
WBGene00006385
WBGene00006386
WBGene00006394
WBGene00006407
WBGene00006428
WBGene00006433
WBGene00006443
WBGene00006446
WBGene00006475
WBGene00006477
WBGene00006478
WBGene00006487
WBGene00006492
WBGene00006504
WBGene00006508
WBGene00006517
WBGene00006533
WBGene00006540
WBGene00006542
WBGene00006550
WBGene00006551
WBGene00006562
WBGene00006576
WBGene00006578
WBGene00006586
WBGene00006591
WBGene00006600
WBGene00006605
WBGene00006610
WBGene00006612
WBGene00006616
WBGene00006637
WBGene00006664
WBGene00006671
WBGene00006674
WBGene00006678
WBGene00006680
WBGene00006686
WBGene00006691
WBGene00006695
WBGene00006710
WBGene00006717
WBGene00006727
WBGene00006733
WBGene00006741
WBGene00006756
WBGene00006769
WBGene00006773
WBGene00006779
WBGene00006781
WBGene00006783
WBGene00006784
WBGene00006790
WBGene00006793
WBGene00006795
WBGene00006802
WBGene00006808
WBGene00006826
WBGene00006833
WBGene00006856
WBGene00006862
WBGene00006882
WBGene00006886
WBGene00006893
WBGene00006897
WBGene00006950
WBGene00006958
WBGene00006962
WBGene00006964
WBGene00006978
WBGene00006979
WBGene00006982
WBGene00006993
WBGene00007009
WBGene00007011
WBGene00007014
WBGene00007024
WBGene00007047
WBGene00007062
WBGene00007063
WBGene00007079
WBGene00007084
WBGene00007090
WBGene00007096
WBGene00007102
WBGene00007125
WBGene00007148
WBGene00007150
WBGene00007164
WBGene00007171
WBGene00007176
WBGene00007180
WBGene00007187
WBGene00007188
WBGene00007217
WBGene00007221
WBGene00007222
WBGene00007229
WBGene00007252
WBGene00007261
WBGene00007277
WBGene00007284
WBGene00007308
WBGene00007316
WBGene00007322
WBGene00007354
WBGene00007361
WBGene00007377
WBGene00007393
WBGene00007405
WBGene00007428
WBGene00007434
WBGene00007443
WBGene00007485
WBGene00007486
WBGene00007497
WBGene00007511
WBGene00007513
WBGene00007534
WBGene00007546
WBGene00007552
WBGene00007561
WBGene00007593
WBGene00007606
WBGene00007619
WBGene00007622
WBGene00007623
WBGene00007629
WBGene00007635
WBGene00007645
WBGene00007664
WBGene00007680
WBGene00007698
WBGene00007699
WBGene00007700
WBGene00007703
WBGene00007716
WBGene00007720
WBGene00007724
WBGene00007731
WBGene00007739
WBGene00007744
WBGene00007749
WBGene00007753
WBGene00007772
WBGene00007775
WBGene00007779
WBGene00007785
WBGene00007791
WBGene00007813
WBGene00007819
WBGene00007820
WBGene00007840
WBGene00007846
WBGene00007856
WBGene00007882
WBGene00007890
WBGene00007892
WBGene00007925
WBGene00007933
WBGene00007938
WBGene00007942
WBGene00007966
WBGene00008000
WBGene00008003
WBGene00008035
WBGene00008036
WBGene00008045
WBGene00008050
WBGene00008051
WBGene00008052
WBGene00008076
WBGene00008077
WBGene00008081
WBGene00008085
WBGene00008094
WBGene00008097
WBGene00008101
WBGene00008111
WBGene00008114
WBGene00008116
WBGene00008133
WBGene00008137
WBGene00008164
WBGene00008166
WBGene00008169
WBGene00008170
WBGene00008176
WBGene00008195
WBGene00008197
WBGene00008210
WBGene00008228
WBGene00008229
WBGene00008239
WBGene00008248
WBGene00008263
WBGene00008270
WBGene00008277
WBGene00008311
WBGene00008315
WBGene00008317
WBGene00008332
WBGene00008334
WBGene00008346
WBGene00008365
WBGene00008372
WBGene00008380
WBGene00008402
WBGene00008403
WBGene00008422
WBGene00008448
WBGene00008460
WBGene00008481
WBGene00008500
WBGene00008511
WBGene00008517
WBGene00008531
WBGene00008558
WBGene00008561
WBGene00008570
WBGene00008579
WBGene00008580
WBGene00008587
WBGene00008624
WBGene00008651
WBGene00008652
WBGene00008656
WBGene00008695
WBGene00008728
WBGene00008731
WBGene00008737
WBGene00008742
WBGene00008744
WBGene00008774
WBGene00008805
WBGene00008808
WBGene00008819
WBGene00008822
WBGene00008843
WBGene00008854
WBGene00008858
WBGene00008861
WBGene00008868
WBGene00008880
WBGene00008882
WBGene00008885
WBGene00008889
WBGene00008932
WBGene00008952
WBGene00008957
WBGene00008963
WBGene00008978
WBGene00008996
WBGene00008997
WBGene00009009
WBGene00009011
WBGene00009015
WBGene00009050
WBGene00009056
WBGene00009060
WBGene00009063
WBGene00009064
WBGene00009065
WBGene00009070
WBGene00009086
WBGene00009106
WBGene00009112
WBGene00009113
WBGene00009125
WBGene00009133
WBGene00009148
WBGene00009153
WBGene00009154
WBGene00009157
WBGene00009172
WBGene00009176
WBGene00009177
WBGene00009182
WBGene00009188
WBGene00009216
WBGene00009252
WBGene00009262
WBGene00009274
WBGene00009277
WBGene00009288
WBGene00009290
WBGene00009305
WBGene00009306
WBGene00009314
WBGene00009320
WBGene00009322
WBGene00009333
WBGene00009346
WBGene00009349
WBGene00009350
WBGene00009370
WBGene00009372
WBGene00009381
WBGene00009382
WBGene00009385
WBGene00009388
WBGene00009389
WBGene00009390
WBGene00009415
WBGene00009426
WBGene00009435
WBGene00009453
WBGene00009478
WBGene00009499
WBGene00009504
WBGene00009509
WBGene00009528
WBGene00009532
WBGene00009533
WBGene00009553
WBGene00009557
WBGene00009578
WBGene00009582
WBGene00009583
WBGene00009584
WBGene00009593
WBGene00009619
WBGene00009623
WBGene00009632
WBGene00009643
WBGene00009649
WBGene00009652
WBGene00009667
WBGene00009700
WBGene00009715
WBGene00009727
WBGene00009742
WBGene00009769
WBGene00009779
WBGene00009780
WBGene00009784
WBGene00009788
WBGene00009790
WBGene00009819
WBGene00009843
WBGene00009852
WBGene00009879
WBGene00009887
WBGene00009889
WBGene00009917
WBGene00009919
WBGene00009931
WBGene00009937
WBGene00009939
WBGene00009951
WBGene00009958
WBGene00009965
WBGene00009994
WBGene00009998
WBGene00010002
WBGene00010003
WBGene00010008
WBGene00010009
WBGene00010018
WBGene00010042
WBGene00010048
WBGene00010059
WBGene00010073
WBGene00010080
WBGene00010089
WBGene00010096
WBGene00010104
WBGene00010105
WBGene00010107
WBGene00010119
WBGene00010141
WBGene00010146
WBGene00010150
WBGene00010184
WBGene00010192
WBGene00010198
WBGene00010215
WBGene00010224
WBGene00010232
WBGene00010251
WBGene00010258
WBGene00010259
WBGene00010263
WBGene00010280
WBGene00010304
WBGene00010321
WBGene00010322
WBGene00010328
WBGene00010331
WBGene00010351
WBGene00010353
WBGene00010354
WBGene00010362
WBGene00010363
WBGene00010364
WBGene00010365
WBGene00010370
WBGene00010386
WBGene00010421
WBGene00010426
WBGene00010439
WBGene00010448
WBGene00010453
WBGene00010459
WBGene00010466
WBGene00010479
WBGene00010483
WBGene00010487
WBGene00010493
WBGene00010496
WBGene00010519
WBGene00010520
WBGene00010537
WBGene00010550
WBGene00010559
WBGene00010566
WBGene00010571
WBGene00010584
WBGene00010610
WBGene00010621
WBGene00010623
WBGene00010649
WBGene00010661
WBGene00010663
WBGene00010664
WBGene00010666
WBGene00010669
WBGene00010673
WBGene00010680
WBGene00010684
WBGene00010687
WBGene00010694
WBGene00010704
WBGene00010711
WBGene00010719
WBGene00010722
WBGene00010726
WBGene00010730
WBGene00010731
WBGene00010737
WBGene00010768
WBGene00010770
WBGene00010774
WBGene00010776
WBGene00010784
WBGene00010789
WBGene00010805
WBGene00010806
WBGene00010807
WBGene00010810
WBGene00010814
WBGene00010827
WBGene00010828
WBGene00010843
WBGene00010867
WBGene00010889
WBGene00010907
WBGene00010925
WBGene00010928
WBGene00010940
WBGene00010944
WBGene00010970
WBGene00010975
WBGene00010983
WBGene00010986
WBGene00010990
WBGene00011002
WBGene00011021
WBGene00011026
WBGene00011030
WBGene00011034
WBGene00011044
WBGene00011054
WBGene00011058
WBGene00011066
WBGene00011082
WBGene00011089
WBGene00011093
WBGene00011099
WBGene00011111
WBGene00011121
WBGene00011123
WBGene00011147
WBGene00011194
WBGene00011200
WBGene00011203
WBGene00011207
WBGene00011209
WBGene00011212
WBGene00011217
WBGene00011228
WBGene00011234
WBGene00011247
WBGene00011270
WBGene00011278
WBGene00011308
WBGene00011314
WBGene00011324
WBGene00011349
WBGene00011351
WBGene00011364
WBGene00011380
WBGene00011391
WBGene00011393
WBGene00011404
WBGene00011408
WBGene00011432
WBGene00011437
WBGene00011442
WBGene00011444
WBGene00011445
WBGene00011447
WBGene00011454
WBGene00011462
WBGene00011465
WBGene00011473
WBGene00011490
WBGene00011497
WBGene00011511
WBGene00011526
WBGene00011560
WBGene00011564
WBGene00011575
WBGene00011581
WBGene00011582
WBGene00011597
WBGene00011606
WBGene00011609
WBGene00011610
WBGene00011611
WBGene00011612
WBGene00011613
WBGene00011614
WBGene00011633
WBGene00011636
WBGene00011645
WBGene00011661
WBGene00011681
WBGene00011684
WBGene00011688
WBGene00011706
WBGene00011712
WBGene00011713
WBGene00011723
WBGene00011742
WBGene00011756
WBGene00011757
WBGene00011760
WBGene00011762
WBGene00011770
WBGene00011777
WBGene00011794
WBGene00011799
WBGene00011802
WBGene00011810
WBGene00011813
WBGene00011814
WBGene00011835
WBGene00011880
WBGene00011883
WBGene00011890
WBGene00011893
WBGene00011896
WBGene00011900
WBGene00011913
WBGene00011931
WBGene00011949
WBGene00011953
WBGene00011962
WBGene00011964
WBGene00011973
WBGene00011988
WBGene00011990
WBGene00011996
WBGene00012002
WBGene00012009
WBGene00012017
WBGene00012034
WBGene00012065
WBGene00012095
WBGene00012099
WBGene00012102
WBGene00012104
WBGene00012143
WBGene00012156
WBGene00012163
WBGene00012170
WBGene00012182
WBGene00012191
WBGene00012192
WBGene00012195
WBGene00012196
WBGene00012197
WBGene00012209
WBGene00012210
WBGene00012217
WBGene00012219
WBGene00012220
WBGene00012228
WBGene00012236
WBGene00012241
WBGene00012244
WBGene00012297
WBGene00012308
WBGene00012315
WBGene00012329
WBGene00012337
WBGene00012339
WBGene00012340
WBGene00012343
WBGene00012352
WBGene00012359
WBGene00012363
WBGene00012369
WBGene00012372
WBGene00012393
WBGene00012412
WBGene00012433
WBGene00012436
WBGene00012442
WBGene00012446
WBGene00012448
WBGene00012460
WBGene00012461
WBGene00012462
WBGene00012468
WBGene00012470
WBGene00012475
WBGene00012476
WBGene00012480
WBGene00012532
WBGene00012533
WBGene00012552
WBGene00012565
WBGene00012566
WBGene00012576
WBGene00012577
WBGene00012578
WBGene00012629
WBGene00012632
WBGene00012639
WBGene00012641
WBGene00012654
WBGene00012655
WBGene00012656
WBGene00012659
WBGene00012663
WBGene00012683
WBGene00012703
WBGene00012704
WBGene00012720
WBGene00012721
WBGene00012730
WBGene00012762
WBGene00012765
WBGene00012769
WBGene00012777
WBGene00012781
WBGene00012786
WBGene00012788
WBGene00012790
WBGene00012795
WBGene00012804
WBGene00012831
WBGene00012848
WBGene00012853
WBGene00012854
WBGene00012861
WBGene00012869
WBGene00012888
WBGene00012892
WBGene00012895
WBGene00012896
WBGene00012897
WBGene00012901
WBGene00012905
WBGene00012906
WBGene00012915
WBGene00012926
WBGene00012928
WBGene00012935
WBGene00012941
WBGene00012946
WBGene00012948
WBGene00012952
WBGene00012967
WBGene00012972
WBGene00012977
WBGene00012982
WBGene00012984
WBGene00012988
WBGene00012989
WBGene00012990
WBGene00013002
WBGene00013004
WBGene00013014
WBGene00013020
WBGene00013024
WBGene00013036
WBGene00013044
WBGene00013075
WBGene00013093
WBGene00013095
WBGene00013096
WBGene00013126
WBGene00013142
WBGene00013156
WBGene00013157
WBGene00013158
WBGene00013159
WBGene00013177
WBGene00013187
WBGene00013189
WBGene00013193
WBGene00013200
WBGene00013202
WBGene00013210
WBGene00013212
WBGene00013216
WBGene00013226
WBGene00013228
WBGene00013233
WBGene00013235
WBGene00013240
WBGene00013247
WBGene00013256
WBGene00013270
WBGene00013302
WBGene00013310
WBGene00013324
WBGene00013325
WBGene00013327
WBGene00013336
WBGene00013339
WBGene00013344
WBGene00013348
WBGene00013350
WBGene00013352
WBGene00013353
WBGene00013385
WBGene00013408
WBGene00013419
WBGene00013424
WBGene00013432
WBGene00013442
WBGene00013443
WBGene00013461
WBGene00013485
WBGene00013536
WBGene00013540
WBGene00013542
WBGene00013554
WBGene00013559
WBGene00013560
WBGene00013568
WBGene00013581
WBGene00013590
WBGene00013599
WBGene00013608
WBGene00013611
WBGene00013613
WBGene00013622
WBGene00013642
WBGene00013653
WBGene00013669
WBGene00013670
WBGene00013672
WBGene00013673
WBGene00013689
WBGene00013694
WBGene00013695
WBGene00013698
WBGene00013701
WBGene00013703
WBGene00013710
WBGene00013727
WBGene00013739
WBGene00013742
WBGene00013755
WBGene00013757
WBGene00013762
WBGene00013768
WBGene00013776
WBGene00013782
WBGene00013786
WBGene00013789
WBGene00013792
WBGene00013799
WBGene00013808
WBGene00013819
WBGene00013822
WBGene00013828
WBGene00013829
WBGene00013835
WBGene00013839
WBGene00013840
WBGene00013847
WBGene00013853
WBGene00013857
WBGene00013863
WBGene00013866
WBGene00013872
WBGene00013891
WBGene00013896
WBGene00013925
WBGene00013934
WBGene00013955
WBGene00013958
WBGene00013965
WBGene00013967
WBGene00013975
WBGene00013987
WBGene00013998
WBGene00014013
WBGene00014020
WBGene00014023
WBGene00014024
WBGene00014031
WBGene00014032
WBGene00014057
WBGene00014060
WBGene00014065
WBGene00014069
WBGene00014073
WBGene00014075
WBGene00014080
WBGene00014083
WBGene00014099
WBGene00014105
WBGene00014112
WBGene00014115
WBGene00014121
WBGene00014124
WBGene00014136
WBGene00014155
WBGene00014163
WBGene00014166
WBGene00014176
WBGene00014182
WBGene00014200
WBGene00014204
WBGene00014205
WBGene00014210
WBGene00014214
WBGene00014219
WBGene00014223
WBGene00014256
WBGene00014848
WBGene00015001
WBGene00015005
WBGene00015012
WBGene00015041
WBGene00015057
WBGene00015064
WBGene00015085
WBGene00015087
WBGene00015096
WBGene00015098
WBGene00015105
WBGene00015107
WBGene00015124
WBGene00015125
WBGene00015131
WBGene00015132
WBGene00015133
WBGene00015153
WBGene00015157
WBGene00015160
WBGene00015164
WBGene00015167
WBGene00015181
WBGene00015183
WBGene00015189
WBGene00015190
WBGene00015197
WBGene00015206
WBGene00015228
WBGene00015236
WBGene00015247
WBGene00015249
WBGene00015263
WBGene00015272
WBGene00015273
WBGene00015277
WBGene00015294
WBGene00015298
WBGene00015299
WBGene00015301
WBGene00015307
WBGene00015311
WBGene00015312
WBGene00015345
WBGene00015349
WBGene00015351
WBGene00015357
WBGene00015378
WBGene00015386
WBGene00015390
WBGene00015396
WBGene00015404
WBGene00015405
WBGene00015407
WBGene00015424
WBGene00015487
WBGene00015500
WBGene00015505
WBGene00015513
WBGene00015517
WBGene00015531
WBGene00015539
WBGene00015545
WBGene00015558
WBGene00015559
WBGene00015566
WBGene00015591
WBGene00015639
WBGene00015658
WBGene00015662
WBGene00015668
WBGene00015670
WBGene00015674
WBGene00015682
WBGene00015687
WBGene00015693
WBGene00015694
WBGene00015697
WBGene00015714
WBGene00015716
WBGene00015731
WBGene00015739
WBGene00015751
WBGene00015765
WBGene00015766
WBGene00015768
WBGene00015769
WBGene00015786
WBGene00015788
WBGene00015790
WBGene00015792
WBGene00015796
WBGene00015801
WBGene00015818
WBGene00015819
WBGene00015824
WBGene00015830
WBGene00015861
WBGene00015901
WBGene00015910
WBGene00015940
WBGene00015955
WBGene00015963
WBGene00016008
WBGene00016030
WBGene00016066
WBGene00016074
WBGene00016110
WBGene00016121
WBGene00016130
WBGene00016148
WBGene00016152
WBGene00016155
WBGene00016157
WBGene00016158
WBGene00016163
WBGene00016166
WBGene00016177
WBGene00016178
WBGene00016181
WBGene00016184
WBGene00016188
WBGene00016189
WBGene00016200
WBGene00016207
WBGene00016215
WBGene00016218
WBGene00016261
WBGene00016264
WBGene00016273
WBGene00016278
WBGene00016298
WBGene00016299
WBGene00016307
WBGene00016321
WBGene00016323
WBGene00016325
WBGene00016337
WBGene00016342
WBGene00016343
WBGene00016349
WBGene00016363
WBGene00016375
WBGene00016378
WBGene00016402
WBGene00016403
WBGene00016415
WBGene00016421
WBGene00016428
WBGene00016438
WBGene00016445
WBGene00016455
WBGene00016469
WBGene00016489
WBGene00016496
WBGene00016522
WBGene00016523
WBGene00016555
WBGene00016561
WBGene00016567
WBGene00016570
WBGene00016572
WBGene00016581
WBGene00016585
WBGene00016587
WBGene00016589
WBGene00016599
WBGene00016601
WBGene00016610
WBGene00016614
WBGene00016630
WBGene00016632
WBGene00016639
WBGene00016643
WBGene00016667
WBGene00016676
WBGene00016682
WBGene00016697
WBGene00016701
WBGene00016703
WBGene00016719
WBGene00016733
WBGene00016740
WBGene00016741
WBGene00016757
WBGene00016761
WBGene00016786
WBGene00016801
WBGene00016806
WBGene00016812
WBGene00016816
WBGene00016842
WBGene00016867
WBGene00016879
WBGene00016883
WBGene00016884
WBGene00016885
WBGene00016891
WBGene00016898
WBGene00016899
WBGene00016905
WBGene00016909
WBGene00016911
WBGene00016917
WBGene00016931
WBGene00016932
WBGene00016934
WBGene00016937
WBGene00016951
WBGene00016953
WBGene00016955
WBGene00016961
WBGene00016964
WBGene00016965
WBGene00016975
WBGene00016984
WBGene00016987
WBGene00016990
WBGene00017003
WBGene00017011
WBGene00017013
WBGene00017016
WBGene00017017
WBGene00017064
WBGene00017076
WBGene00017077
WBGene00017099
WBGene00017101
WBGene00017129
WBGene00017156
WBGene00017157
WBGene00017164
WBGene00017168
WBGene00017174
WBGene00017176
WBGene00017178
WBGene00017191
WBGene00017198
WBGene00017207
WBGene00017208
WBGene00017211
WBGene00017216
WBGene00017226
WBGene00017236
WBGene00017237
WBGene00017241
WBGene00017245
WBGene00017254
WBGene00017260
WBGene00017264
WBGene00017265
WBGene00017266
WBGene00017269
WBGene00017272
WBGene00017286
WBGene00017297
WBGene00017310
WBGene00017312
WBGene00017317
WBGene00017320
WBGene00017331
WBGene00017333
WBGene00017335
WBGene00017338
WBGene00017342
WBGene00017354
WBGene00017376
WBGene00017397
WBGene00017400
WBGene00017408
WBGene00017418
WBGene00017426
WBGene00017427
WBGene00017433
WBGene00017437
WBGene00017442
WBGene00017447
WBGene00017448
WBGene00017449
WBGene00017451
WBGene00017454
WBGene00017460
WBGene00017474
WBGene00017487
WBGene00017503
WBGene00017507
WBGene00017512
WBGene00017513
WBGene00017555
WBGene00017587
WBGene00017589
WBGene00017593
WBGene00017601
WBGene00017612
WBGene00017614
WBGene00017631
WBGene00017632
WBGene00017644
WBGene00017651
WBGene00017674
WBGene00017676
WBGene00017683
WBGene00017687
WBGene00017701
WBGene00017733
WBGene00017737
WBGene00017741
WBGene00017751
WBGene00017764
WBGene00017766
WBGene00017773
WBGene00017779
WBGene00017782
WBGene00017801
WBGene00017807
WBGene00017843
WBGene00017861
WBGene00017898
WBGene00017919
WBGene00017921
WBGene00017927
WBGene00017942
WBGene00017948
WBGene00017961
WBGene00017974
WBGene00017981
WBGene00017988
WBGene00017995
WBGene00018005
WBGene00018007
WBGene00018010
WBGene00018011
WBGene00018014
WBGene00018016
WBGene00018060
WBGene00018064
WBGene00018065
WBGene00018078
WBGene00018088
WBGene00018094
WBGene00018099
WBGene00018113
WBGene00018115
WBGene00018118
WBGene00018132
WBGene00018133
WBGene00018150
WBGene00018154
WBGene00018175
WBGene00018191
WBGene00018204
WBGene00018207
WBGene00018210
WBGene00018222
WBGene00018229
WBGene00018230
WBGene00018239
WBGene00018261
WBGene00018262
WBGene00018265
WBGene00018269
WBGene00018273
WBGene00018282
WBGene00018294
WBGene00018307
WBGene00018310
WBGene00018323
WBGene00018334
WBGene00018353
WBGene00018363
WBGene00018367
WBGene00018390
WBGene00018403
WBGene00018408
WBGene00018413
WBGene00018423
WBGene00018429
WBGene00018430
WBGene00018435
WBGene00018436
WBGene00018439
WBGene00018445
WBGene00018446
WBGene00018475
WBGene00018483
WBGene00018486
WBGene00018516
WBGene00018517
WBGene00018518
WBGene00018527
WBGene00018533
WBGene00018569
WBGene00018572
WBGene00018575
WBGene00018576
WBGene00018581
WBGene00018585
WBGene00018586
WBGene00018594
WBGene00018599
WBGene00018622
WBGene00018637
WBGene00018639
WBGene00018657
WBGene00018659
WBGene00018660
WBGene00018665
WBGene00018667
WBGene00018668
WBGene00018669
WBGene00018670
WBGene00018671
WBGene00018678
WBGene00018680
WBGene00018681
WBGene00018688
WBGene00018694
WBGene00018703
WBGene00018710
WBGene00018719
WBGene00018720
WBGene00018728
WBGene00018734
WBGene00018737
WBGene00018740
WBGene00018754
WBGene00018756
WBGene00018757
WBGene00018762
WBGene00018764
WBGene00018767
WBGene00018768
WBGene00018770
WBGene00018772
WBGene00018773
WBGene00018774
WBGene00018777
WBGene00018781
WBGene00018785
WBGene00018788
WBGene00018794
WBGene00018805
WBGene00018817
WBGene00018819
WBGene00018827
WBGene00018828
WBGene00018830
WBGene00018836
WBGene00018854
WBGene00018871
WBGene00018879
WBGene00018880
WBGene00018899
WBGene00018902
WBGene00018909
WBGene00018920
WBGene00018921
WBGene00018933
WBGene00018943
WBGene00018954
WBGene00018989
WBGene00018996
WBGene00019009
WBGene00019010
WBGene00019030
WBGene00019043
WBGene00019044
WBGene00019047
WBGene00019058
WBGene00019082
WBGene00019101
WBGene00019103
WBGene00019114
WBGene00019126
WBGene00019141
WBGene00019160
WBGene00019167
WBGene00019180
WBGene00019183
WBGene00019188
WBGene00019194
WBGene00019199
WBGene00019204
WBGene00019205
WBGene00019209
WBGene00019218
WBGene00019224
WBGene00019239
WBGene00019244
WBGene00019250
WBGene00019254
WBGene00019263
WBGene00019264
WBGene00019266
WBGene00019275
WBGene00019277
WBGene00019282
WBGene00019287
WBGene00019301
WBGene00019316
WBGene00019317
WBGene00019318
WBGene00019321
WBGene00019324
WBGene00019341
WBGene00019347
WBGene00019352
WBGene00019365
WBGene00019367
WBGene00019379
WBGene00019394
WBGene00019404
WBGene00019411
WBGene00019431
WBGene00019445
WBGene00019458
WBGene00019460
WBGene00019465
WBGene00019466
WBGene00019481
WBGene00019491
WBGene00019492
WBGene00019496
WBGene00019509
WBGene00019515
WBGene00019516
WBGene00019521
WBGene00019530
WBGene00019534
WBGene00019541
WBGene00019577
WBGene00019584
WBGene00019623
WBGene00019628
WBGene00019643
WBGene00019652
WBGene00019661
WBGene00019664
WBGene00019665
WBGene00019692
WBGene00019697
WBGene00019719
WBGene00019726
WBGene00019750
WBGene00019753
WBGene00019761
WBGene00019763
WBGene00019774
WBGene00019776
WBGene00019778
WBGene00019793
WBGene00019799
WBGene00019808
WBGene00019811
WBGene00019816
WBGene00019818
WBGene00019826
WBGene00019827
WBGene00019828
WBGene00019829
WBGene00019831
WBGene00019833
WBGene00019841
WBGene00019863
WBGene00019864
WBGene00019865
WBGene00019868
WBGene00019871
WBGene00019875
WBGene00019882
WBGene00019898
WBGene00019899
WBGene00019904
WBGene00019907
WBGene00019908
WBGene00019935
WBGene00019938
WBGene00019952
WBGene00019955
WBGene00019960
WBGene00019961
WBGene00019965
WBGene00019970
WBGene00019972
WBGene00019980
WBGene00019987
WBGene00020006
WBGene00020015
WBGene00020025
WBGene00020027
WBGene00020035
WBGene00020052
WBGene00020086
WBGene00020094
WBGene00020100
WBGene00020102
WBGene00020142
WBGene00020153
WBGene00020171
WBGene00020175
WBGene00020179
WBGene00020189
WBGene00020197
WBGene00020230
WBGene00020274
WBGene00020276
WBGene00020277
WBGene00020281
WBGene00020294
WBGene00020296
WBGene00020315
WBGene00020319
WBGene00020321
WBGene00020323
WBGene00020343
WBGene00020347
WBGene00020349
WBGene00020358
WBGene00020359
WBGene00020365
WBGene00020373
WBGene00020376
WBGene00020378
WBGene00020380
WBGene00020390
WBGene00020398
WBGene00020404
WBGene00020408
WBGene00020412
WBGene00020424
WBGene00020427
WBGene00020437
WBGene00020441
WBGene00020443
WBGene00020449
WBGene00020451
WBGene00020461
WBGene00020462
WBGene00020478
WBGene00020482
WBGene00020497
WBGene00020502
WBGene00020503
WBGene00020506
WBGene00020527
WBGene00020551
WBGene00020554
WBGene00020556
WBGene00020567
WBGene00020568
WBGene00020577
[truncated: 512 more rows]

## Sheet: cluster_1
Wormbase ID
WBGene00000001
WBGene00000006
WBGene00000012
WBGene00000019
WBGene00000020
WBGene00000023
WBGene00000034
WBGene00000044
WBGene00000046
WBGene00000051
WBGene00000056
WBGene00000058
WBGene00000059
WBGene00000068
WBGene00000069
WBGene00000070
WBGene00000071
WBGene00000074
WBGene00000079
WBGene00000080
WBGene00000082
WBGene00000086
WBGene00000090
WBGene00000096
WBGene00000097
WBGene00000101
WBGene00000103
WBGene00000109
WBGene00000110
WBGene00000134
WBGene00000135
WBGene00000140
WBGene00000146
WBGene00000150
WBGene00000151
WBGene00000156
WBGene00000160
WBGene00000162
WBGene00000163
WBGene00000166
WBGene00000186
WBGene00000188
WBGene00000190
WBGene00000208
WBGene00000211
WBGene00000224
WBGene00000226
WBGene00000227
WBGene00000232
WBGene00000237
WBGene00000240
WBGene00000242
WBGene00000244
WBGene00000247
WBGene00000250
WBGene00000254
WBGene00000257
WBGene00000271
WBGene00000274
WBGene00000275
WBGene00000276
WBGene00000280
WBGene00000284
WBGene00000285
WBGene00000288
WBGene00000366
WBGene00000367
WBGene00000368
WBGene00000383
WBGene00000396
WBGene00000397
WBGene00000399
WBGene00000401
WBGene00000403
WBGene00000410
WBGene00000413
WBGene00000418
WBGene00000419
WBGene00000420
WBGene00000421
WBGene00000426
WBGene00000428
WBGene00000429
WBGene00000431
WBGene00000433
WBGene00000435
WBGene00000449
WBGene00000459
WBGene00000464
WBGene00000466
WBGene00000468
WBGene00000477
WBGene00000485
WBGene00000488
WBGene00000490
WBGene00000491
WBGene00000492
WBGene00000497
WBGene00000508
WBGene00000518
WBGene00000519
WBGene00000520
WBGene00000531
WBGene00000533
WBGene00000537
WBGene00000542
WBGene00000543
WBGene00000545
WBGene00000548
WBGene00000549
WBGene00000553
WBGene00000562
WBGene00000567
WBGene00000584
WBGene00000592
WBGene00000650
WBGene00000694
WBGene00000736
WBGene00000762
WBGene00000766
WBGene00000771
WBGene00000772
WBGene00000782
WBGene00000787
WBGene00000793
WBGene00000795
WBGene00000796
WBGene00000800
WBGene00000803
WBGene00000812
WBGene00000814
WBGene00000816
WBGene00000818
WBGene00000820
WBGene00000834
WBGene00000839
WBGene00000840
WBGene00000841
WBGene00000858
WBGene00000862
WBGene00000863
WBGene00000871
WBGene00000872
WBGene00000874
WBGene00000876
WBGene00000878
WBGene00000880
WBGene00000891
WBGene00000892
WBGene00000895
WBGene00000898
WBGene00000903
WBGene00000904
WBGene00000906
WBGene00000908
WBGene00000910
WBGene00000911
WBGene00000912
WBGene00000913
WBGene00000914
WBGene00000931
WBGene00000932
WBGene00000937
WBGene00000938
WBGene00000939
WBGene00000951
WBGene00000953
WBGene00000955
WBGene00000962
WBGene00000994
WBGene00000998
WBGene00001008
WBGene00001016
WBGene00001017
WBGene00001018
WBGene00001019
WBGene00001023
WBGene00001026
WBGene00001027
WBGene00001028
WBGene00001029
WBGene00001043
WBGene00001044
WBGene00001046
WBGene00001049
WBGene00001050
WBGene00001054
WBGene00001056
WBGene00001060
WBGene00001063
WBGene00001070
WBGene00001085
WBGene00001087
WBGene00001090
WBGene00001093
WBGene00001102
WBGene00001110
WBGene00001112
WBGene00001113
WBGene00001116
WBGene00001117
WBGene00001118
WBGene00001121
WBGene00001122
WBGene00001127
WBGene00001129
WBGene00001133
WBGene00001134
WBGene00001159
WBGene00001160
WBGene00001170
WBGene00001171
WBGene00001178
WBGene00001184
WBGene00001187
WBGene00001194
WBGene00001209
WBGene00001210
WBGene00001214
WBGene00001224
WBGene00001246
WBGene00001248
WBGene00001258
WBGene00001259
WBGene00001284
WBGene00001320
WBGene00001324
WBGene00001325
WBGene00001332
WBGene00001337
WBGene00001340
WBGene00001345
WBGene00001352
WBGene00001358
WBGene00001365
WBGene00001366
WBGene00001401
WBGene00001402
WBGene00001403
WBGene00001414
WBGene00001439
WBGene00001441
WBGene00001443
WBGene00001459
WBGene00001475
WBGene00001481
WBGene00001483
WBGene00001487
WBGene00001490
WBGene00001491
WBGene00001493
WBGene00001496
WBGene00001509
WBGene00001510
WBGene00001512
WBGene00001515
WBGene00001517
WBGene00001519
WBGene00001526
WBGene00001527
WBGene00001532
WBGene00001535
WBGene00001537
WBGene00001541
WBGene00001543
WBGene00001544
WBGene00001547
WBGene00001553
WBGene00001555
WBGene00001556
WBGene00001557
WBGene00001560
WBGene00001563
WBGene00001568
WBGene00001574
WBGene00001577
WBGene00001582
WBGene00001584
WBGene00001587
WBGene00001589
WBGene00001596
WBGene00001600
WBGene00001602
WBGene00001603
WBGene00001609
WBGene00001612
WBGene00001613
WBGene00001615
WBGene00001622
WBGene00001635
WBGene00001651
WBGene00001653
WBGene00001660
WBGene00001663
WBGene00001664
WBGene00001665
WBGene00001669
WBGene00001670
WBGene00001671
WBGene00001673
WBGene00001678
WBGene00001681
WBGene00001695
WBGene00001710
WBGene00001723
WBGene00001740
WBGene00001743
WBGene00001751
WBGene00001786
WBGene00001796
WBGene00001803
WBGene00001812
WBGene00001827
WBGene00001829
WBGene00001830
WBGene00001832
WBGene00001833
WBGene00001834
WBGene00001835
WBGene00001837
WBGene00001839
WBGene00001859
WBGene00001860
WBGene00001863
WBGene00001865
WBGene00001869
WBGene00001874
WBGene00001875
WBGene00001876
WBGene00001877
WBGene00001878
WBGene00001883
WBGene00001884
WBGene00001885
WBGene00001886
WBGene00001887
WBGene00001888
WBGene00001889
WBGene00001890
WBGene00001891
WBGene00001892
WBGene00001894
WBGene00001896
WBGene00001899
WBGene00001900
WBGene00001901
WBGene00001902
WBGene00001916
WBGene00001917
WBGene00001918
WBGene00001919
WBGene00001920
WBGene00001921
WBGene00001922
WBGene00001923
WBGene00001924
WBGene00001926
WBGene00001928
WBGene00001929
WBGene00001930
WBGene00001931
WBGene00001932
WBGene00001936
WBGene00001938
WBGene00001939
WBGene00001940
WBGene00001941
WBGene00001947
WBGene00001951
WBGene00001973
WBGene00001974
WBGene00001978
WBGene00001983
WBGene00002001
WBGene00002004
WBGene00002013
WBGene00002015
WBGene00002016
WBGene00002017
WBGene00002018
WBGene00002019
WBGene00002020
WBGene00002026
WBGene00002027
WBGene00002034
WBGene00002035
WBGene00002036
WBGene00002038
WBGene00002040
WBGene00002048
WBGene00002066
WBGene00002069
WBGene00002078
WBGene00002080
WBGene00002084
WBGene00002093
WBGene00002101
WBGene00002103
WBGene00002105
WBGene00002106
WBGene00002113
WBGene00002120
WBGene00002129
WBGene00002140
WBGene00002142
WBGene00002147
WBGene00002150
WBGene00002152
WBGene00002163
WBGene00002169
WBGene00002173
WBGene00002176
WBGene00002177
WBGene00002178
WBGene00002179
WBGene00002184
WBGene00002186
WBGene00002188
WBGene00002192
WBGene00002194
WBGene00002198
WBGene00002201
WBGene00002211
WBGene00002218
WBGene00002220
WBGene00002222
WBGene00002223
WBGene00002224
WBGene00002227
WBGene00002228
WBGene00002229
WBGene00002231
WBGene00002233
WBGene00002240
WBGene00002241
WBGene00002245
WBGene00002251
WBGene00002252
WBGene00002265
WBGene00002270
WBGene00002275
WBGene00002276
WBGene00002278
WBGene00002297
WBGene00002299
WBGene00002348
WBGene00002368
WBGene00002583
WBGene00002601
WBGene00002637
WBGene00002694
WBGene00002696
WBGene00002783
WBGene00002845
WBGene00002850
WBGene00002855
WBGene00002889
WBGene00002957
WBGene00002974
WBGene00002976
WBGene00002983
WBGene00002985
WBGene00002986
WBGene00002988
WBGene00002991
WBGene00002994
WBGene00002998
WBGene00003002
WBGene00003003
WBGene00003009
WBGene00003020
WBGene00003021
WBGene00003030
WBGene00003034
WBGene00003040
WBGene00003041
WBGene00003047
WBGene00003058
WBGene00003059
WBGene00003060
WBGene00003062
WBGene00003063
WBGene00003071
WBGene00003072
WBGene00003073
WBGene00003074
WBGene00003075
WBGene00003085
WBGene00003086
WBGene00003132
WBGene00003133
WBGene00003136
WBGene00003142
WBGene00003144
WBGene00003149
WBGene00003157
WBGene00003166
WBGene00003168
WBGene00003170
WBGene00003173
WBGene00003174
WBGene00003176
WBGene00003182
WBGene00003196
WBGene00003209
WBGene00003210
WBGene00003218
WBGene00003220
WBGene00003221
WBGene00003222
WBGene00003237
WBGene00003243
WBGene00003249
WBGene00003253
WBGene00003258
WBGene00003367
WBGene00003373
WBGene00003374
WBGene00003378
WBGene00003380
WBGene00003385
WBGene00003389
WBGene00003392
WBGene00003393
WBGene00003396
WBGene00003404
WBGene00003405
WBGene00003408
WBGene00003414
WBGene00003421
WBGene00003422
WBGene00003463
WBGene00003472
WBGene00003473
WBGene00003475
WBGene00003476
WBGene00003478
WBGene00003504
WBGene00003508
WBGene00003516
WBGene00003523
WBGene00003525
WBGene00003527
WBGene00003531
WBGene00003533
WBGene00003546
WBGene00003549
WBGene00003552
WBGene00003558
WBGene00003559
WBGene00003561
WBGene00003562
WBGene00003576
WBGene00003578
WBGene00003582
WBGene00003590
WBGene00003591
WBGene00003592
WBGene00003593
WBGene00003596
WBGene00003597
WBGene00003598
WBGene00003602
WBGene00003610
WBGene00003616
WBGene00003617
WBGene00003618
WBGene00003625
WBGene00003627
WBGene00003635
WBGene00003639
WBGene00003646
WBGene00003649
WBGene00003684
WBGene00003692
WBGene00003693
WBGene00003694
WBGene00003705
WBGene00003707
WBGene00003710
WBGene00003715
WBGene00003716
WBGene00003718
WBGene00003732
WBGene00003733
WBGene00003739
WBGene00003740
WBGene00003741
WBGene00003774
WBGene00003775
WBGene00003777
WBGene00003778
WBGene00003783
WBGene00003785
WBGene00003789
WBGene00003792
WBGene00003793
WBGene00003798
WBGene00003800
WBGene00003801
WBGene00003818
WBGene00003821
WBGene00003827
WBGene00003839
WBGene00003850
WBGene00003856
WBGene00003858
WBGene00003882
WBGene00003883
WBGene00003889
WBGene00003890
WBGene00003892
WBGene00003898
WBGene00003903
WBGene00003905
WBGene00003916
WBGene00003918
WBGene00003919
WBGene00003929
WBGene00003930
WBGene00003933
WBGene00003960
WBGene00003961
WBGene00003966
WBGene00003968
WBGene00003969
WBGene00003970
WBGene00004001
WBGene00004005
WBGene00004013
WBGene00004031
WBGene00004032
WBGene00004034
WBGene00004036
WBGene00004037
WBGene00004038
WBGene00004040
WBGene00004043
WBGene00004047
WBGene00004049
WBGene00004050
WBGene00004051
WBGene00004053
WBGene00004060
WBGene00004063
WBGene00004064
WBGene00004084
WBGene00004087
WBGene00004089
WBGene00004094
WBGene00004095
WBGene00004101
WBGene00004104
WBGene00004105
WBGene00004108
WBGene00004110
WBGene00004111
WBGene00004115
WBGene00004117
WBGene00004118
WBGene00004125
WBGene00004129
WBGene00004130
WBGene00004131
WBGene00004134
WBGene00004138
WBGene00004145
WBGene00004147
WBGene00004155
WBGene00004161
WBGene00004166
WBGene00004169
WBGene00004172
WBGene00004178
WBGene00004185
WBGene00004186
WBGene00004187
WBGene00004204
WBGene00004211
WBGene00004212
WBGene00004213
WBGene00004218
WBGene00004230
WBGene00004231
WBGene00004233
WBGene00004248
WBGene00004254
WBGene00004255
WBGene00004264
WBGene00004265
WBGene00004283
WBGene00004296
WBGene00004303
WBGene00004313
WBGene00004314
WBGene00004315
WBGene00004316
WBGene00004317
WBGene00004318
WBGene00004319
WBGene00004321
WBGene00004322
WBGene00004323
WBGene00004324
WBGene00004333
WBGene00004337
WBGene00004341
WBGene00004343
WBGene00004346
WBGene00004349
WBGene00004355
WBGene00004360
WBGene00004363
WBGene00004367
WBGene00004371
WBGene00004373
WBGene00004378
WBGene00004393
WBGene00004402
WBGene00004403
WBGene00004405
WBGene00004411
WBGene00004437
WBGene00004457
WBGene00004507
WBGene00004508
WBGene00004509
WBGene00004510
WBGene00004681
WBGene00004721
WBGene00004723
WBGene00004726
WBGene00004728
WBGene00004732
WBGene00004737
WBGene00004738
WBGene00004740
WBGene00004744
WBGene00004746
WBGene00004747
WBGene00004752
WBGene00004753
WBGene00004756
WBGene00004760
WBGene00004762
WBGene00004765
WBGene00004773
WBGene00004782
WBGene00004783
WBGene00004790
WBGene00004793
WBGene00004800
WBGene00004804
WBGene00004831
WBGene00004854
WBGene00004859
WBGene00004862
WBGene00004873
WBGene00004874
WBGene00004879
WBGene00004880
WBGene00004881
WBGene00004885
WBGene00004889
WBGene00004904
WBGene00004905
WBGene00004909
WBGene00004910
WBGene00004911
WBGene00004923
WBGene00004933
WBGene00004944
WBGene00004946
WBGene00004947
WBGene00004950
WBGene00004953
WBGene00004955
WBGene00004963
WBGene00004969
WBGene00004972
WBGene00004976
WBGene00004980
WBGene00005006
WBGene00005007
WBGene00005009
WBGene00005010
WBGene00005011
WBGene00005012
WBGene00005015
WBGene00005017
WBGene00005019
WBGene00005023
WBGene00005147
WBGene00005148
WBGene00005543
WBGene00005548
WBGene00005551
WBGene00005582
WBGene00005586
WBGene00005602
WBGene00005649
WBGene00005655
WBGene00005663
WBGene00005832
WBGene00005833
WBGene00005931
WBGene00005932
WBGene00005936
WBGene00006062
WBGene00006064
WBGene00006306
WBGene00006307
WBGene00006310
WBGene00006321
WBGene00006324
WBGene00006349
WBGene00006352
WBGene00006359
WBGene00006363
WBGene00006365
WBGene00006372
WBGene00006375
WBGene00006379
WBGene00006382
WBGene00006390
WBGene00006395
WBGene00006405
WBGene00006406
WBGene00006416
WBGene00006424
WBGene00006430
WBGene00006436
WBGene00006437
WBGene00006442
WBGene00006447
WBGene00006449
WBGene00006450
WBGene00006459
WBGene00006462
WBGene00006473
WBGene00006483
WBGene00006489
WBGene00006490
WBGene00006496
WBGene00006497
WBGene00006499
WBGene00006510
WBGene00006512
WBGene00006516
WBGene00006523
WBGene00006526
WBGene00006527
WBGene00006531
WBGene00006539
WBGene00006563
WBGene00006566
WBGene00006571
WBGene00006577
WBGene00006579
WBGene00006582
WBGene00006584
WBGene00006593
WBGene00006594
WBGene00006595
WBGene00006596
WBGene00006602
WBGene00006604
WBGene00006614
WBGene00006618
WBGene00006623
WBGene00006624
WBGene00006627
WBGene00006628
WBGene00006632
WBGene00006633
WBGene00006647
WBGene00006655
WBGene00006662
WBGene00006663
WBGene00006666
WBGene00006667
WBGene00006669
WBGene00006677
WBGene00006683
WBGene00006684
WBGene00006693
WBGene00006701
WBGene00006712
WBGene00006718
WBGene00006720
WBGene00006731
WBGene00006732
WBGene00006735
WBGene00006736
WBGene00006737
WBGene00006739
WBGene00006742
WBGene00006747
WBGene00006750
WBGene00006752
WBGene00006753
WBGene00006755
WBGene00006759
WBGene00006760
WBGene00006761
WBGene00006763
WBGene00006765
WBGene00006767
WBGene00006768
WBGene00006770
WBGene00006772
WBGene00006774
WBGene00006776
WBGene00006777
WBGene00006778
WBGene00006788
WBGene00006801
WBGene00006804
WBGene00006805
WBGene00006809
WBGene00006811
WBGene00006812
WBGene00006814
WBGene00006815
WBGene00006820
WBGene00006822
WBGene00006823
WBGene00006827
WBGene00006831
WBGene00006832
WBGene00006836
WBGene00006840
WBGene00006844
WBGene00006863
WBGene00006865
WBGene00006868
WBGene00006874
WBGene00006923
WBGene00006932
WBGene00006933
WBGene00006934
WBGene00006935
WBGene00006940
WBGene00006941
WBGene00006943
WBGene00006944
WBGene00006946
WBGene00006947
WBGene00006957
WBGene00006959
WBGene00006961
WBGene00006963
WBGene00006971
WBGene00006974
WBGene00006975
WBGene00006986
WBGene00006987
WBGene00006994
WBGene00006997
WBGene00007007
WBGene00007008
WBGene00007010
WBGene00007012
WBGene00007013
WBGene00007016
WBGene00007025
WBGene00007027
WBGene00007028
WBGene00007029
WBGene00007030
WBGene00007036
WBGene00007041
WBGene00007042
WBGene00007044
WBGene00007048
WBGene00007049
WBGene00007050
WBGene00007054
WBGene00007055
WBGene00007058
WBGene00007059
WBGene00007060
WBGene00007067
WBGene00007073
WBGene00007082
WBGene00007087
WBGene00007094
WBGene00007100
WBGene00007101
WBGene00007103
WBGene00007109
WBGene00007110
WBGene00007111
WBGene00007131
WBGene00007132
WBGene00007135
WBGene00007152
WBGene00007154
WBGene00007166
WBGene00007173
WBGene00007184
WBGene00007191
WBGene00007197
WBGene00007200
WBGene00007206
WBGene00007207
WBGene00007208
WBGene00007216
WBGene00007218
WBGene00007227
WBGene00007247
WBGene00007248
WBGene00007253
WBGene00007255
WBGene00007256
WBGene00007258
WBGene00007264
WBGene00007269
WBGene00007273
WBGene00007281
WBGene00007288
WBGene00007297
WBGene00007301
WBGene00007302
WBGene00007303
WBGene00007305
WBGene00007307
WBGene00007310
WBGene00007327
WBGene00007329
WBGene00007337
WBGene00007345
WBGene00007348
WBGene00007349
WBGene00007374
WBGene00007378
WBGene00007397
WBGene00007403
WBGene00007412
WBGene00007413
WBGene00007418
WBGene00007433
WBGene00007439
WBGene00007446
WBGene00007448
WBGene00007453
WBGene00007454
WBGene00007463
WBGene00007480
WBGene00007482
WBGene00007489
WBGene00007490
WBGene00007500
WBGene00007501
WBGene00007502
WBGene00007503
WBGene00007504
WBGene00007505
WBGene00007514
WBGene00007530
WBGene00007547
WBGene00007551
WBGene00007553
WBGene00007554
WBGene00007555
WBGene00007563
WBGene00007574
WBGene00007576
WBGene00007577
WBGene00007579
WBGene00007581
WBGene00007585
WBGene00007586
WBGene00007587
WBGene00007588
WBGene00007601
WBGene00007602
WBGene00007604
WBGene00007614
WBGene00007617
WBGene00007621
WBGene00007627
WBGene00007628
WBGene00007631
WBGene00007633
WBGene00007638
WBGene00007640
WBGene00007647
WBGene00007652
WBGene00007657
WBGene00007658
WBGene00007660
WBGene00007672
WBGene00007694
WBGene00007723
WBGene00007725
WBGene00007726
WBGene00007730
WBGene00007733
WBGene00007741
WBGene00007742
WBGene00007745
WBGene00007750
WBGene00007761
WBGene00007763
WBGene00007764
WBGene00007777
WBGene00007778
WBGene00007788
WBGene00007789
WBGene00007796
WBGene00007799
WBGene00007801
WBGene00007835
WBGene00007847
WBGene00007849
WBGene00007860
WBGene00007898
WBGene00007901
WBGene00007908
WBGene00007911
WBGene00007912
WBGene00007913
WBGene00007914
WBGene00007917
WBGene00007919
WBGene00007921
WBGene00007929
WBGene00007935
WBGene00007951
WBGene00007952
WBGene00007956
WBGene00007975
WBGene00007976
WBGene00007977
WBGene00007980
WBGene00007981
WBGene00007983
WBGene00007986
WBGene00008002
WBGene00008006
WBGene00008008
WBGene00008010
WBGene00008018
WBGene00008021
WBGene00008022
WBGene00008023
WBGene00008034
WBGene00008062
WBGene00008065
WBGene00008079
WBGene00008082
WBGene00008093
WBGene00008096
WBGene00008099
WBGene00008100
WBGene00008105
WBGene00008107
WBGene00008119
WBGene00008130
WBGene00008139
WBGene00008140
WBGene00008143
WBGene00008144
WBGene00008145
WBGene00008151
WBGene00008168
WBGene00008183
WBGene00008191
WBGene00008219
WBGene00008225
WBGene00008230
WBGene00008259
WBGene00008266
WBGene00008274
WBGene00008283
WBGene00008288
WBGene00008302
WBGene00008309
WBGene00008318
WBGene00008331
WBGene00008335
WBGene00008339
WBGene00008345
WBGene00008348
WBGene00008353
WBGene00008355
WBGene00008361
WBGene00008362
WBGene00008366
WBGene00008368
WBGene00008379
WBGene00008386
WBGene00008397
WBGene00008399
WBGene00008400
WBGene00008404
WBGene00008405
WBGene00008407
WBGene00008411
WBGene00008419
WBGene00008423
WBGene00008428
WBGene00008429
WBGene00008430
WBGene00008438
WBGene00008439
WBGene00008443
WBGene00008444
WBGene00008449
WBGene00008452
WBGene00008453
WBGene00008454
WBGene00008455
WBGene00008484
WBGene00008502
WBGene00008513
WBGene00008515
WBGene00008516
WBGene00008529
WBGene00008533
WBGene00008535
WBGene00008541
WBGene00008545
WBGene00008547
WBGene00008553
WBGene00008555
WBGene00008559
WBGene00008576
WBGene00008581
WBGene00008585
WBGene00008591
WBGene00008592
WBGene00008599
WBGene00008603
WBGene00008615
WBGene00008639
WBGene00008642
WBGene00008644
WBGene00008645
WBGene00008646
WBGene00008659
WBGene00008665
WBGene00008666
WBGene00008667
WBGene00008681
WBGene00008682
WBGene00008684
WBGene00008685
WBGene00008688
WBGene00008698
WBGene00008710
WBGene00008720
WBGene00008729
WBGene00008733
WBGene00008735
WBGene00008736
WBGene00008743
WBGene00008746
WBGene00008748
WBGene00008750
WBGene00008762
WBGene00008766
WBGene00008773
WBGene00008776
WBGene00008777
WBGene00008779
WBGene00008781
WBGene00008800
WBGene00008820
WBGene00008832
WBGene00008848
WBGene00008852
WBGene00008857
WBGene00008862
WBGene00008863
WBGene00008874
WBGene00008876
WBGene00008878
WBGene00008883
WBGene00008910
WBGene00008912
WBGene00008918
WBGene00008919
WBGene00008921
WBGene00008923
WBGene00008926
WBGene00008927
WBGene00008934
WBGene00008940
WBGene00008944
WBGene00008958
WBGene00008970
WBGene00008974
WBGene00008976
WBGene00008989
WBGene00008990
WBGene00008991
WBGene00008995
WBGene00009000
WBGene00009010
WBGene00009012
WBGene00009018
WBGene00009026
WBGene00009027
WBGene00009028
WBGene00009031
WBGene00009033
WBGene00009042
WBGene00009043
WBGene00009052
WBGene00009054
WBGene00009061
WBGene00009068
WBGene00009075
WBGene00009084
WBGene00009100
WBGene00009101
WBGene00009102
WBGene00009103
WBGene00009115
WBGene00009121
WBGene00009123
WBGene00009124
WBGene00009127
WBGene00009131
WBGene00009140
WBGene00009143
WBGene00009149
WBGene00009155
WBGene00009159
WBGene00009160
WBGene00009163
WBGene00009173
WBGene00009174
WBGene00009178
WBGene00009180
WBGene00009190
WBGene00009200
WBGene00009203
WBGene00009204
WBGene00009211
WBGene00009222
WBGene00009224
WBGene00009225
WBGene00009239
WBGene00009241
WBGene00009245
WBGene00009246
WBGene00009250
WBGene00009254
WBGene00009264
WBGene00009266
WBGene00009267
WBGene00009271
WBGene00009284
WBGene00009285
WBGene00009289
WBGene00009291
WBGene00009292
WBGene00009296
WBGene00009304
WBGene00009308
WBGene00009335
WBGene00009337
WBGene00009356
WBGene00009362
WBGene00009365
WBGene00009366
WBGene00009368
WBGene00009375
WBGene00009377
WBGene00009401
WBGene00009402
WBGene00009405
WBGene00009412
WBGene00009416
WBGene00009441
WBGene00009442
WBGene00009449
WBGene00009451
WBGene00009452
WBGene00009456
WBGene00009457
WBGene00009459
WBGene00009460
WBGene00009477
WBGene00009479
WBGene00009484
WBGene00009498
WBGene00009500
WBGene00009507
WBGene00009508
WBGene00009511
WBGene00009521
WBGene00009534
WBGene00009541
WBGene00009542
WBGene00009543
WBGene00009547
WBGene00009548
WBGene00009549
WBGene00009572
WBGene00009579
WBGene00009586
WBGene00009587
WBGene00009589
WBGene00009594
WBGene00009595
WBGene00009600
WBGene00009618
WBGene00009628
WBGene00009641
WBGene00009646
WBGene00009657
WBGene00009660
WBGene00009671
WBGene00009672
WBGene00009678
WBGene00009681
WBGene00009690
WBGene00009691
WBGene00009692
WBGene00009702
WBGene00009709
WBGene00009711
WBGene00009722
WBGene00009730
WBGene00009738
WBGene00009750
WBGene00009754
WBGene00009770
WBGene00009772
WBGene00009781
WBGene00009797
WBGene00009799
WBGene00009800
WBGene00009801
WBGene00009804
WBGene00009808
WBGene00009811
WBGene00009813
WBGene00009831
WBGene00009839
WBGene00009840
WBGene00009865
WBGene00009876
WBGene00009884
WBGene00009888
WBGene00009901
WBGene00009908
WBGene00009920
WBGene00009922
WBGene00009924
WBGene00009929
WBGene00009938
WBGene00009942
WBGene00009944
WBGene00009946
WBGene00009948
WBGene00009953
WBGene00009956
WBGene00009957
WBGene00009959
WBGene00009974
WBGene00009975
WBGene00009988
WBGene00009993
WBGene00009996
WBGene00010004
WBGene00010006
WBGene00010013
WBGene00010031
WBGene00010037
WBGene00010043
WBGene00010044
WBGene00010045
WBGene00010046
WBGene00010047
WBGene00010053
WBGene00010056
WBGene00010057
WBGene00010061
WBGene00010072
WBGene00010082
WBGene00010083
WBGene00010091
WBGene00010093
WBGene00010097
WBGene00010113
WBGene00010134
WBGene00010138
WBGene00010143
WBGene00010155
WBGene00010159
WBGene00010161
WBGene00010174
WBGene00010177
WBGene00010178
WBGene00010179
WBGene00010191
WBGene00010200
WBGene00010223
WBGene00010228
WBGene00010231
WBGene00010236
WBGene00010239
WBGene00010241
WBGene00010244
WBGene00010250
WBGene00010260
WBGene00010262
WBGene00010264
WBGene00010269
WBGene00010275
WBGene00010284
WBGene00010289
WBGene00010290
WBGene00010291
WBGene00010293
WBGene00010302
WBGene00010306
WBGene00010310
WBGene00010316
WBGene00010319
WBGene00010323
WBGene00010342
WBGene00010345
WBGene00010350
WBGene00010352
WBGene00010357
WBGene00010367
WBGene00010369
WBGene00010374
WBGene00010375
WBGene00010406
WBGene00010409
WBGene00010420
WBGene00010423
WBGene00010425
WBGene00010427
WBGene00010434
WBGene00010435
WBGene00010444
WBGene00010450
WBGene00010460
WBGene00010470
WBGene00010476
WBGene00010480
WBGene00010481
WBGene00010484
WBGene00010485
WBGene00010497
WBGene00010498
WBGene00010500
WBGene00010502
WBGene00010540
WBGene00010551
WBGene00010552
WBGene00010562
WBGene00010573
WBGene00010574
WBGene00010575
WBGene00010580
WBGene00010581
WBGene00010582
WBGene00010589
WBGene00010592
WBGene00010612
WBGene00010614
WBGene00010615
WBGene00010620
WBGene00010626
WBGene00010629
WBGene00010632
WBGene00010638
WBGene00010641
WBGene00010642
WBGene00010647
WBGene00010676
WBGene00010686
WBGene00010692
WBGene00010700
WBGene00010703
WBGene00010708
WBGene00010709
WBGene00010713
WBGene00010714
WBGene00010724
WBGene00010732
WBGene00010736
WBGene00010738
WBGene00010752
WBGene00010756
WBGene00010779
WBGene00010782
WBGene00010788
WBGene00010796
WBGene00010809
WBGene00010815
WBGene00010821
WBGene00010822
WBGene00010825
WBGene00010829
WBGene00010837
WBGene00010839
WBGene00010840
WBGene00010842
WBGene00010844
WBGene00010845
WBGene00010846
WBGene00010849
WBGene00010850
WBGene00010851
WBGene00010865
WBGene00010869
WBGene00010871
WBGene00010874
WBGene00010875
WBGene00010876
WBGene00010877
WBGene00010880
WBGene00010882
WBGene00010890
WBGene00010897
WBGene00010898
WBGene00010906
WBGene00010908
WBGene00010910
WBGene00010919
WBGene00010935
WBGene00010936
WBGene00010974
WBGene00010991
WBGene00011016
WBGene00011028
WBGene00011032
WBGene00011042
WBGene00011043
WBGene00011047
WBGene00011051
WBGene00011052
WBGene00011060
WBGene00011067
WBGene00011068
WBGene00011069
WBGene00011071
WBGene00011087
WBGene00011097
WBGene00011098
WBGene00011109
WBGene00011116
WBGene00011122
WBGene00011129
WBGene00011130
WBGene00011141
WBGene00011142
WBGene00011145
WBGene00011146
WBGene00011154
WBGene00011161
WBGene00011171
WBGene00011218
WBGene00011225
WBGene00011227
WBGene00011230
WBGene00011231
WBGene00011235
WBGene00011237
WBGene00011240
WBGene00011241
WBGene00011242
WBGene00011248
WBGene00011251
WBGene00011260
WBGene00011261
WBGene00011263
WBGene00011271
WBGene00011276
WBGene00011279
WBGene00011280
WBGene00011283
WBGene00011287
WBGene00011292
WBGene00011297
WBGene00011298
WBGene00011299
WBGene00011302
WBGene00011304
WBGene00011305
WBGene00011311
WBGene00011312
WBGene00011318
WBGene00011323
WBGene00011326
WBGene00011331
WBGene00011333
WBGene00011337
WBGene00011338
WBGene00011348
WBGene00011352
WBGene00011372
WBGene00011381
WBGene00011382
WBGene00011410
WBGene00011411
WBGene00011414
WBGene00011415
WBGene00011422
WBGene00011428
WBGene00011433
WBGene00011436
WBGene00011449
WBGene00011451
WBGene00011452
WBGene00011453
WBGene00011468
WBGene00011471
WBGene00011474
WBGene00011479
WBGene00011480
WBGene00011482
WBGene00011491
WBGene00011493
WBGene00011494
WBGene00011495
WBGene00011498
WBGene00011502
WBGene00011503
WBGene00011507
WBGene00011513
WBGene00011517
WBGene00011520
WBGene00011530
WBGene00011532
WBGene00011538
WBGene00011539
WBGene00011546
WBGene00011562
WBGene00011563
WBGene00011580
WBGene00011586
WBGene00011590
WBGene00011604
WBGene00011605
WBGene00011625
WBGene00011629
WBGene00011631
WBGene00011647
WBGene00011663
WBGene00011664
WBGene00011673
WBGene00011674
WBGene00011677
WBGene00011692
WBGene00011695
WBGene00011696
WBGene00011705
WBGene00011707
WBGene00011720
WBGene00011726
WBGene00011727
WBGene00011729
WBGene00011732
WBGene00011737
WBGene00011745
WBGene00011747
WBGene00011754
WBGene00011755
WBGene00011758
WBGene00011761
WBGene00011763
WBGene00011772
WBGene00011795
WBGene00011806
WBGene00011807
WBGene00011815
WBGene00011817
WBGene00011836
WBGene00011846
WBGene00011866
WBGene00011867
WBGene00011871
WBGene00011873
WBGene00011874
WBGene00011887
WBGene00011888
WBGene00011910
WBGene00011917
WBGene00011920
WBGene00011927
WBGene00011939
WBGene00011940
WBGene00011944
WBGene00011945
WBGene00011951
WBGene00011955
WBGene00011959
WBGene00011963
WBGene00011966
WBGene00011968
WBGene00011970
WBGene00011974
WBGene00011975
WBGene00011976
WBGene00011980
WBGene00011985
WBGene00011986
WBGene00011994
WBGene00012010
WBGene00012014
WBGene00012016
WBGene00012019
WBGene00012030
WBGene00012059
WBGene00012069
WBGene00012086
WBGene00012087
WBGene00012097
WBGene00012100
WBGene00012101
WBGene00012112
WBGene00012116
WBGene00012117
WBGene00012120
WBGene00012121
WBGene00012128
WBGene00012131
WBGene00012135
WBGene00012137
WBGene00012138
WBGene00012139
WBGene00012142
WBGene00012146
WBGene00012150
WBGene00012164
WBGene00012165
WBGene00012168
WBGene00012175
WBGene00012178
WBGene00012180
WBGene00012203
WBGene00012204
WBGene00012207
WBGene00012216
WBGene00012230
WBGene00012243
WBGene00012245
WBGene00012268
WBGene00012272
WBGene00012275
WBGene00012277
WBGene00012282
WBGene00012289
WBGene00012296
WBGene00012298
WBGene00012307
WBGene00012319
WBGene00012322
WBGene00012342
WBGene00012347
WBGene00012348
WBGene00012351
WBGene00012356
WBGene00012362
WBGene00012366
WBGene00012381
WBGene00012385
WBGene00012386
WBGene00012389
WBGene00012391
WBGene00012395
WBGene00012398
WBGene00012399
WBGene00012421
WBGene00012432
WBGene00012435
WBGene00012437
WBGene00012443
WBGene00012449
WBGene00012451
WBGene00012456
WBGene00012458
WBGene00012459
WBGene00012463
WBGene00012465
WBGene00012466
WBGene00012469
WBGene00012474
WBGene00012478
WBGene00012494
WBGene00012500
WBGene00012522
WBGene00012524
WBGene00012528
WBGene00012543
WBGene00012549
WBGene00012551
WBGene00012564
WBGene00012567
WBGene00012570
WBGene00012573
WBGene00012584
WBGene00012591
WBGene00012592
WBGene00012595
WBGene00012604
WBGene00012605
WBGene00012607
WBGene00012618
WBGene00012621
WBGene00012624
WBGene00012627
WBGene00012637
WBGene00012644
WBGene00012648
WBGene00012660
WBGene00012676
WBGene00012684
WBGene00012692
WBGene00012696
WBGene00012701
WBGene00012718
WBGene00012726
WBGene00012733
WBGene00012734
WBGene00012735
WBGene00012756
WBGene00012757
WBGene00012763
WBGene00012767
WBGene00012776
WBGene00012779
WBGene00012784
WBGene00012794
WBGene00012802
WBGene00012809
WBGene00012824
WBGene00012825
WBGene00012826
WBGene00012828
WBGene00012833
WBGene00012835
WBGene00012845
WBGene00012857
WBGene00012858
WBGene00012859
WBGene00012868
WBGene00012877
WBGene00012887
WBGene00012891
WBGene00012904
WBGene00012925
WBGene00012930
WBGene00012936
WBGene00012937
WBGene00012938
WBGene00012945
WBGene00012947
WBGene00012955
WBGene00012959
WBGene00012960
WBGene00012979
WBGene00012980
WBGene00012994
WBGene00012995
WBGene00012998
WBGene00012999
WBGene00013006
WBGene00013009
WBGene00013021
WBGene00013026
WBGene00013027
WBGene00013033
WBGene00013034
WBGene00013038
WBGene00013040
WBGene00013055
WBGene00013106
WBGene00013107
WBGene00013109
WBGene00013111
WBGene00013124
WBGene00013128
WBGene00013129
WBGene00013138
WBGene00013143
WBGene00013144
WBGene00013151
WBGene00013154
WBGene00013160
WBGene00013165
WBGene00013167
WBGene00013171
WBGene00013172
WBGene00013188
WBGene00013190
WBGene00013192
WBGene00013198
[truncated: 1,509 more rows]

## Sheet: cluster_2
Wormbase ID
WBGene00000002
WBGene00000007
WBGene00000022
WBGene00000040
WBGene00000057
WBGene00000063
WBGene00000064
WBGene00000065
WBGene00000067
WBGene00000073
WBGene00000075
WBGene00000081
WBGene00000088
WBGene00000089
WBGene00000093
WBGene00000098
WBGene00000099
WBGene00000111
WBGene00000112
WBGene00000113
WBGene00000115
WBGene00000116
WBGene00000118
WBGene00000121
WBGene00000122
WBGene00000133
WBGene00000136
WBGene00000139
WBGene00000142
WBGene00000144
WBGene00000145
WBGene00000147
WBGene00000155
WBGene00000157
WBGene00000159
WBGene00000164
WBGene00000165
WBGene00000169
WBGene00000172
WBGene00000177
WBGene00000179
WBGene00000180
WBGene00000181
WBGene00000182
WBGene00000183
WBGene00000184
WBGene00000189
WBGene00000192
WBGene00000198
WBGene00000199
WBGene00000201
WBGene00000202
WBGene00000203
WBGene00000204
WBGene00000205
WBGene00000206
WBGene00000207
WBGene00000209
WBGene00000210
WBGene00000212
WBGene00000213
WBGene00000214
WBGene00000215
WBGene00000216
WBGene00000217
WBGene00000218
WBGene00000219
WBGene00000221
WBGene00000223
WBGene00000229
WBGene00000230
WBGene00000233
WBGene00000235
WBGene00000236
WBGene00000239
WBGene00000245
WBGene00000249
WBGene00000255
WBGene00000263
WBGene00000269
WBGene00000270
WBGene00000279
WBGene00000281
WBGene00000282
WBGene00000283
WBGene00000292
WBGene00000298
WBGene00000302
WBGene00000371
WBGene00000375
WBGene00000381
WBGene00000388
WBGene00000392
WBGene00000405
WBGene00000406
WBGene00000407
WBGene00000408
WBGene00000412
WBGene00000416
WBGene00000422
WBGene00000423
WBGene00000444
WBGene00000461
WBGene00000462
WBGene00000473
WBGene00000474
WBGene00000479
WBGene00000500
WBGene00000506
WBGene00000512
WBGene00000514
WBGene00000515
WBGene00000522
WBGene00000524
WBGene00000534
WBGene00000536
WBGene00000539
WBGene00000541
WBGene00000552
WBGene00000554
WBGene00000557
WBGene00000594
WBGene00000599
WBGene00000601
WBGene00000602
WBGene00000611
WBGene00000620
WBGene00000636
WBGene00000638
WBGene00000644
WBGene00000652
WBGene00000657
WBGene00000670
WBGene00000680
WBGene00000691
WBGene00000692
WBGene00000696
WBGene00000703
WBGene00000708
WBGene00000717
WBGene00000726
WBGene00000728
WBGene00000731
WBGene00000739
WBGene00000743
WBGene00000753
WBGene00000754
WBGene00000757
WBGene00000760
WBGene00000763
WBGene00000764
WBGene00000773
WBGene00000775
WBGene00000776
WBGene00000777
WBGene00000779
WBGene00000781
WBGene00000784
WBGene00000785
WBGene00000786
WBGene00000788
WBGene00000799
WBGene00000804
WBGene00000813
WBGene00000815
WBGene00000817
WBGene00000822
WBGene00000829
WBGene00000833
WBGene00000835
WBGene00000843
WBGene00000845
WBGene00000853
WBGene00000866
WBGene00000867
WBGene00000868
WBGene00000869
WBGene00000877
WBGene00000879
WBGene00000881
WBGene00000882
WBGene00000883
WBGene00000886
WBGene00000887
WBGene00000888
WBGene00000890
WBGene00000896
WBGene00000897
WBGene00000900
WBGene00000917
WBGene00000923
WBGene00000929
WBGene00000940
WBGene00000941
WBGene00000964
WBGene00000966
WBGene00000967
WBGene00000968
WBGene00000974
WBGene00000975
WBGene00000976
WBGene00000977
WBGene00000983
WBGene00000984
WBGene00000985
WBGene00000986
WBGene00000989
WBGene00000991
WBGene00000993
WBGene00000996
WBGene00001002
WBGene00001005
WBGene00001020
WBGene00001039
WBGene00001041
WBGene00001051
WBGene00001078
WBGene00001088
WBGene00001092
WBGene00001103
WBGene00001104
WBGene00001151
WBGene00001153
WBGene00001155
WBGene00001156
WBGene00001157
WBGene00001162
WBGene00001164
WBGene00001168
WBGene00001175
WBGene00001193
WBGene00001228
WBGene00001233
WBGene00001235
WBGene00001239
WBGene00001240
WBGene00001241
WBGene00001243
WBGene00001244
WBGene00001247
WBGene00001250
WBGene00001303
WBGene00001309
WBGene00001331
WBGene00001335
WBGene00001371
WBGene00001372
WBGene00001385
WBGene00001386
WBGene00001389
WBGene00001392
WBGene00001393
WBGene00001394
WBGene00001395
WBGene00001396
WBGene00001397
WBGene00001398
WBGene00001399
WBGene00001404
WBGene00001405
WBGene00001406
WBGene00001412
WBGene00001413
WBGene00001423
WBGene00001425
WBGene00001426
WBGene00001427
WBGene00001430
WBGene00001433
WBGene00001435
WBGene00001436
WBGene00001455
WBGene00001461
WBGene00001468
WBGene00001476
WBGene00001486
WBGene00001499
WBGene00001501
WBGene00001502
WBGene00001503
WBGene00001505
WBGene00001507
WBGene00001511
WBGene00001520
WBGene00001522
WBGene00001558
WBGene00001564
WBGene00001569
WBGene00001572
WBGene00001578
WBGene00001590
WBGene00001592
WBGene00001604
WBGene00001606
WBGene00001607
WBGene00001620
WBGene00001627
WBGene00001629
WBGene00001630
WBGene00001633
WBGene00001638
WBGene00001644
WBGene00001645
WBGene00001647
WBGene00001649
WBGene00001661
WBGene00001674
WBGene00001683
WBGene00001684
WBGene00001686
WBGene00001694
WBGene00001713
WBGene00001731
WBGene00001735
WBGene00001748
WBGene00001749
WBGene00001752
WBGene00001753
WBGene00001754
WBGene00001755
WBGene00001757
WBGene00001758
WBGene00001760
WBGene00001761
WBGene00001764
WBGene00001769
WBGene00001774
WBGene00001775
WBGene00001776
WBGene00001777
WBGene00001781
WBGene00001784
WBGene00001790
WBGene00001792
WBGene00001793
WBGene00001794
WBGene00001808
WBGene00001811
WBGene00001814
WBGene00001815
WBGene00001816
WBGene00001819
WBGene00001823
WBGene00001838
WBGene00001840
WBGene00001841
WBGene00001843
WBGene00001855
WBGene00001909
WBGene00001911
WBGene00001912
WBGene00001914
WBGene00001915
WBGene00001935
WBGene00001937
WBGene00001942
WBGene00001955
WBGene00001975
WBGene00001979
WBGene00001981
WBGene00001985
WBGene00001986
WBGene00001995
WBGene00001996
WBGene00002000
WBGene00002002
WBGene00002023
WBGene00002024
WBGene00002025
WBGene00002031
WBGene00002033
WBGene00002042
WBGene00002044
WBGene00002050
WBGene00002056
WBGene00002059
WBGene00002060
WBGene00002061
WBGene00002063
WBGene00002064
WBGene00002068
WBGene00002071
WBGene00002076
WBGene00002079
WBGene00002083
WBGene00002095
WBGene00002110
WBGene00002111
WBGene00002117
WBGene00002130
WBGene00002133
WBGene00002134
WBGene00002136
WBGene00002137
WBGene00002138
WBGene00002139
WBGene00002146
WBGene00002151
WBGene00002162
WBGene00002180
WBGene00002183
WBGene00002196
WBGene00002200
WBGene00002234
WBGene00002235
WBGene00002249
WBGene00002250
WBGene00002255
WBGene00002256
WBGene00002257
WBGene00002258
WBGene00002259
WBGene00002262
WBGene00002264
WBGene00002267
WBGene00002268
WBGene00002269
WBGene00002272
WBGene00002273
WBGene00002274
WBGene00002344
WBGene00002363
WBGene00002879
WBGene00002891
WBGene00002982
WBGene00002996
WBGene00003007
WBGene00003017
WBGene00003022
WBGene00003035
WBGene00003046
WBGene00003052
WBGene00003053
WBGene00003061
WBGene00003064
WBGene00003065
WBGene00003076
WBGene00003077
WBGene00003078
WBGene00003079
WBGene00003080
WBGene00003081
WBGene00003082
WBGene00003083
WBGene00003090
WBGene00003091
WBGene00003093
WBGene00003094
WBGene00003095
WBGene00003097
WBGene00003104
WBGene00003107
WBGene00003123
WBGene00003148
WBGene00003154
WBGene00003156
WBGene00003161
WBGene00003162
WBGene00003164
WBGene00003169
WBGene00003175
WBGene00003177
WBGene00003178
WBGene00003185
WBGene00003186
WBGene00003214
WBGene00003216
WBGene00003219
WBGene00003225
WBGene00003228
WBGene00003231
WBGene00003235
WBGene00003246
WBGene00003254
WBGene00003368
WBGene00003371
WBGene00003372
WBGene00003375
WBGene00003384
WBGene00003390
WBGene00003394
WBGene00003406
WBGene00003417
WBGene00003474
WBGene00003485
WBGene00003509
WBGene00003510
WBGene00003511
WBGene00003517
WBGene00003522
WBGene00003530
WBGene00003539
WBGene00003540
WBGene00003566
WBGene00003571
WBGene00003572
WBGene00003577
WBGene00003579
WBGene00003580
WBGene00003581
WBGene00003583
WBGene00003585
WBGene00003587
WBGene00003611
WBGene00003612
WBGene00003614
WBGene00003624
WBGene00003630
WBGene00003645
WBGene00003655
WBGene00003658
WBGene00003660
WBGene00003661
WBGene00003664
WBGene00003668
WBGene00003669
WBGene00003670
WBGene00003682
WBGene00003685
WBGene00003687
WBGene00003696
WBGene00003700
WBGene00003711
WBGene00003712
WBGene00003720
WBGene00003728
WBGene00003729
WBGene00003734
WBGene00003738
WBGene00003744
WBGene00003748
WBGene00003750
WBGene00003758
WBGene00003764
WBGene00003765
WBGene00003766
WBGene00003771
WBGene00003773
WBGene00003784
WBGene00003802
WBGene00003804
WBGene00003806
WBGene00003813
WBGene00003826
WBGene00003828
WBGene00003831
WBGene00003835
WBGene00003836
WBGene00003837
WBGene00003860
WBGene00003861
WBGene00003865
WBGene00003868
WBGene00003870
WBGene00003901
WBGene00003904
WBGene00003912
WBGene00003920
WBGene00003922
WBGene00003923
WBGene00003924
WBGene00003925
WBGene00003926
WBGene00003927
WBGene00003928
WBGene00003932
WBGene00003934
WBGene00003947
WBGene00003948
WBGene00003949
WBGene00003950
WBGene00003951
WBGene00003952
WBGene00003953
WBGene00003955
WBGene00003956
WBGene00003957
WBGene00003959
WBGene00003975
WBGene00003976
WBGene00003977
WBGene00003979
WBGene00003981
WBGene00003982
WBGene00003983
WBGene00003986
WBGene00003987
WBGene00003989
WBGene00003990
WBGene00003996
WBGene00003997
WBGene00004007
WBGene00004033
WBGene00004059
WBGene00004075
WBGene00004076
WBGene00004078
WBGene00004085
WBGene00004086
WBGene00004135
WBGene00004151
WBGene00004157
WBGene00004164
WBGene00004168
WBGene00004179
WBGene00004190
WBGene00004192
WBGene00004193
WBGene00004194
WBGene00004196
WBGene00004198
WBGene00004199
WBGene00004203
WBGene00004226
WBGene00004228
WBGene00004239
WBGene00004241
WBGene00004266
WBGene00004269
WBGene00004274
WBGene00004279
WBGene00004282
WBGene00004284
WBGene00004302
WBGene00004305
WBGene00004320
WBGene00004336
WBGene00004338
WBGene00004339
WBGene00004340
WBGene00004351
WBGene00004352
WBGene00004353
WBGene00004354
WBGene00004356
WBGene00004358
WBGene00004380
WBGene00004381
WBGene00004383
WBGene00004385
WBGene00004387
WBGene00004388
WBGene00004404
WBGene00004410
WBGene00004414
WBGene00004417
WBGene00004418
WBGene00004421
WBGene00004423
WBGene00004428
WBGene00004429
WBGene00004431
WBGene00004432
WBGene00004434
WBGene00004435
WBGene00004436
WBGene00004441
WBGene00004442
WBGene00004443
WBGene00004446
WBGene00004447
WBGene00004449
WBGene00004451
WBGene00004453
WBGene00004461
WBGene00004463
WBGene00004464
WBGene00004465
WBGene00004466
WBGene00004467
WBGene00004468
WBGene00004470
WBGene00004471
WBGene00004472
WBGene00004473
WBGene00004474
WBGene00004477
WBGene00004478
WBGene00004480
WBGene00004481
WBGene00004482
WBGene00004483
WBGene00004484
WBGene00004485
WBGene00004486
WBGene00004487
WBGene00004488
WBGene00004489
WBGene00004490
WBGene00004492
WBGene00004493
WBGene00004494
WBGene00004496
WBGene00004497
WBGene00004498
WBGene00004499
WBGene00004501
WBGene00004502
WBGene00004503
WBGene00004504
WBGene00004505
WBGene00004506
WBGene00004680
WBGene00004698
WBGene00004699
WBGene00004700
WBGene00004701
WBGene00004702
WBGene00004703
WBGene00004705
WBGene00004750
WBGene00004766
WBGene00004769
WBGene00004774
WBGene00004780
WBGene00004787
WBGene00004788
WBGene00004798
WBGene00004801
WBGene00004808
WBGene00004810
WBGene00004813
WBGene00004814
WBGene00004815
WBGene00004816
WBGene00004818
WBGene00004819
WBGene00004820
WBGene00004821
WBGene00004822
WBGene00004823
WBGene00004824
WBGene00004875
WBGene00004886
WBGene00004887
WBGene00004888
WBGene00004890
WBGene00004893
WBGene00004896
WBGene00004902
WBGene00004908
WBGene00004914
WBGene00004915
WBGene00004916
WBGene00004917
WBGene00004918
WBGene00004919
WBGene00004920
WBGene00004922
WBGene00004925
WBGene00004927
WBGene00004930
WBGene00004931
WBGene00004981
WBGene00004986
WBGene00004988
WBGene00004989
WBGene00004990
WBGene00004995
WBGene00004999
WBGene00005001
WBGene00005002
WBGene00005003
WBGene00005014
WBGene00005020
WBGene00005021
WBGene00005022
WBGene00005025
WBGene00005026
WBGene00005040
WBGene00005058
WBGene00005059
WBGene00005517
WBGene00005552
WBGene00005642
WBGene00005648
WBGene00005662
WBGene00005712
WBGene00005718
WBGene00005726
WBGene00006060
WBGene00006066
WBGene00006319
WBGene00006351
WBGene00006353
WBGene00006368
WBGene00006374
WBGene00006376
WBGene00006381
WBGene00006387
WBGene00006388
WBGene00006389
WBGene00006391
WBGene00006392
WBGene00006393
WBGene00006396
WBGene00006397
WBGene00006402
WBGene00006404
WBGene00006408
WBGene00006414
WBGene00006418
WBGene00006434
WBGene00006438
WBGene00006439
WBGene00006452
WBGene00006461
WBGene00006465
WBGene00006466
WBGene00006472
WBGene00006474
WBGene00006481
WBGene00006491
WBGene00006493
WBGene00006494
WBGene00006503
WBGene00006514
WBGene00006515
WBGene00006518
WBGene00006519
WBGene00006520
WBGene00006524
WBGene00006528
WBGene00006529
WBGene00006536
WBGene00006537
WBGene00006541
WBGene00006546
WBGene00006549
WBGene00006552
WBGene00006555
WBGene00006556
WBGene00006557
WBGene00006558
WBGene00006565
WBGene00006567
WBGene00006570
WBGene00006572
WBGene00006573
WBGene00006574
WBGene00006590
WBGene00006601
WBGene00006606
WBGene00006608
WBGene00006609
WBGene00006619
WBGene00006621
WBGene00006622
WBGene00006634
WBGene00006636
WBGene00006638
WBGene00006648
WBGene00006670
WBGene00006675
WBGene00006679
WBGene00006685
WBGene00006690
WBGene00006692
WBGene00006696
WBGene00006697
WBGene00006698
WBGene00006700
WBGene00006704
WBGene00006706
WBGene00006707
WBGene00006708
WBGene00006709
WBGene00006711
WBGene00006713
WBGene00006714
WBGene00006715
WBGene00006721
WBGene00006722
WBGene00006723
WBGene00006726
WBGene00006729
WBGene00006730
WBGene00006738
WBGene00006762
WBGene00006764
WBGene00006785
WBGene00006794
WBGene00006817
WBGene00006829
WBGene00006843
WBGene00006845
WBGene00006861
WBGene00006889
WBGene00006890
WBGene00006902
WBGene00006910
WBGene00006911
WBGene00006912
WBGene00006913
WBGene00006915
WBGene00006917
WBGene00006918
WBGene00006919
WBGene00006920
WBGene00006921
WBGene00006922
WBGene00006924
WBGene00006926
WBGene00006927
WBGene00006928
WBGene00006929
WBGene00006930
WBGene00006949
WBGene00006951
WBGene00006965
WBGene00006984
WBGene00006999
WBGene00007015
WBGene00007017
WBGene00007018
WBGene00007019
WBGene00007020
WBGene00007021
WBGene00007022
WBGene00007026
WBGene00007043
WBGene00007045
WBGene00007056
WBGene00007065
WBGene00007068
WBGene00007070
WBGene00007071
WBGene00007093
WBGene00007099
WBGene00007105
WBGene00007106
WBGene00007107
WBGene00007112
WBGene00007114
WBGene00007118
WBGene00007122
WBGene00007124
WBGene00007128
WBGene00007129
WBGene00007136
WBGene00007137
WBGene00007140
WBGene00007142
WBGene00007143
WBGene00007144
WBGene00007153
WBGene00007155
WBGene00007167
WBGene00007175
WBGene00007178
WBGene00007182
WBGene00007185
WBGene00007192
WBGene00007202
WBGene00007214
WBGene00007223
WBGene00007228
WBGene00007234
WBGene00007235
WBGene00007236
WBGene00007237
WBGene00007242
WBGene00007244
WBGene00007254
WBGene00007257
WBGene00007267
WBGene00007270
WBGene00007278
WBGene00007282
WBGene00007283
WBGene00007290
WBGene00007295
WBGene00007304
WBGene00007309
WBGene00007312
WBGene00007315
WBGene00007331
WBGene00007332
WBGene00007334
WBGene00007336
WBGene00007340
WBGene00007342
WBGene00007343
WBGene00007347
WBGene00007350
WBGene00007355
WBGene00007358
WBGene00007362
WBGene00007363
WBGene00007375
WBGene00007384
WBGene00007385
WBGene00007387
WBGene00007388
WBGene00007390
WBGene00007391
WBGene00007392
WBGene00007394
WBGene00007400
WBGene00007402
WBGene00007421
WBGene00007422
WBGene00007424
WBGene00007429
WBGene00007430
WBGene00007431
WBGene00007435
WBGene00007436
WBGene00007445
WBGene00007449
WBGene00007450
WBGene00007455
WBGene00007459
WBGene00007474
WBGene00007476
WBGene00007487
WBGene00007493
WBGene00007496
WBGene00007499
WBGene00007507
WBGene00007515
WBGene00007516
WBGene00007521
WBGene00007533
WBGene00007536
WBGene00007549
WBGene00007557
WBGene00007558
WBGene00007565
WBGene00007573
WBGene00007580
WBGene00007591
WBGene00007598
WBGene00007600
WBGene00007603
WBGene00007605
WBGene00007609
WBGene00007616
WBGene00007625
WBGene00007626
WBGene00007630
WBGene00007637
WBGene00007644
WBGene00007650
WBGene00007653
WBGene00007668
WBGene00007675
WBGene00007679
WBGene00007681
WBGene00007684
WBGene00007685
WBGene00007686
WBGene00007690
WBGene00007691
WBGene00007692
WBGene00007693
WBGene00007695
WBGene00007696
WBGene00007702
WBGene00007704
WBGene00007705
WBGene00007706
WBGene00007707
WBGene00007708
WBGene00007709
WBGene00007710
WBGene00007711
WBGene00007712
WBGene00007718
WBGene00007743
WBGene00007746
WBGene00007751
WBGene00007756
WBGene00007758
WBGene00007765
WBGene00007766
WBGene00007769
WBGene00007771
WBGene00007774
WBGene00007780
WBGene00007786
WBGene00007797
WBGene00007807
WBGene00007808
WBGene00007810
WBGene00007812
WBGene00007825
WBGene00007826
WBGene00007833
WBGene00007836
WBGene00007848
WBGene00007850
WBGene00007857
WBGene00007867
WBGene00007870
WBGene00007875
WBGene00007880
WBGene00007885
WBGene00007886
WBGene00007922
WBGene00007923
WBGene00007924
WBGene00007926
WBGene00007927
WBGene00007928
WBGene00007937
WBGene00007941
WBGene00007945
WBGene00007947
WBGene00007957
WBGene00007959
WBGene00007961
WBGene00007963
WBGene00007964
WBGene00007971
WBGene00007974
WBGene00007978
WBGene00007979
WBGene00007985
WBGene00007993
WBGene00008016
WBGene00008017
WBGene00008019
WBGene00008032
WBGene00008038
WBGene00008041
WBGene00008042
WBGene00008043
WBGene00008047
WBGene00008068
WBGene00008078
WBGene00008080
WBGene00008084
WBGene00008086
WBGene00008089
WBGene00008117
WBGene00008118
WBGene00008120
WBGene00008123
WBGene00008127
WBGene00008131
WBGene00008132
WBGene00008134
WBGene00008147
WBGene00008149
WBGene00008157
WBGene00008167
WBGene00008171
WBGene00008172
WBGene00008173
WBGene00008174
WBGene00008194
WBGene00008196
WBGene00008207
WBGene00008211
WBGene00008214
WBGene00008218
WBGene00008220
WBGene00008224
WBGene00008232
WBGene00008233
WBGene00008236
WBGene00008237
WBGene00008246
WBGene00008252
WBGene00008254
WBGene00008258
WBGene00008260
WBGene00008262
WBGene00008273
WBGene00008278
WBGene00008281
WBGene00008284
WBGene00008296
WBGene00008298
WBGene00008316
WBGene00008330
WBGene00008333
WBGene00008336
WBGene00008341
WBGene00008342
WBGene00008343
WBGene00008352
WBGene00008354
WBGene00008363
WBGene00008364
WBGene00008370
WBGene00008371
WBGene00008375
WBGene00008377
WBGene00008378
WBGene00008390
WBGene00008392
WBGene00008393
WBGene00008394
WBGene00008395
WBGene00008398
WBGene00008408
WBGene00008412
WBGene00008414
WBGene00008415
WBGene00008420
WBGene00008427
WBGene00008431
WBGene00008432
WBGene00008435
WBGene00008440
WBGene00008441
WBGene00008442
WBGene00008446
WBGene00008447
WBGene00008451
WBGene00008456
WBGene00008457
WBGene00008458
WBGene00008459
WBGene00008464
WBGene00008480
WBGene00008482
WBGene00008485
WBGene00008486
WBGene00008488
WBGene00008492
WBGene00008493
WBGene00008494
WBGene00008499
WBGene00008505
WBGene00008512
WBGene00008521
WBGene00008526
WBGene00008528
WBGene00008532
WBGene00008536
WBGene00008538
WBGene00008542
WBGene00008546
WBGene00008548
WBGene00008564
WBGene00008565
WBGene00008566
WBGene00008567
WBGene00008584
WBGene00008586
WBGene00008588
WBGene00008595
WBGene00008596
WBGene00008598
WBGene00008606
WBGene00008607
WBGene00008611
WBGene00008621
WBGene00008626
WBGene00008629
WBGene00008641
WBGene00008654
WBGene00008664
WBGene00008669
WBGene00008677
WBGene00008683
WBGene00008687
WBGene00008690
WBGene00008691
WBGene00008692
WBGene00008706
WBGene00008714
WBGene00008730
WBGene00008740
WBGene00008741
WBGene00008747
WBGene00008749
WBGene00008764
WBGene00008765
WBGene00008768
WBGene00008769
WBGene00008770
WBGene00008782
WBGene00008787
WBGene00008789
WBGene00008793
WBGene00008799
WBGene00008806
WBGene00008810
WBGene00008823
WBGene00008824
WBGene00008825
WBGene00008829
WBGene00008830
WBGene00008838
WBGene00008841
WBGene00008844
WBGene00008849
WBGene00008856
WBGene00008860
WBGene00008904
WBGene00008917
WBGene00008924
WBGene00008925
WBGene00008930
WBGene00008936
WBGene00008948
WBGene00008953
WBGene00008954
WBGene00008956
WBGene00008959
WBGene00008965
WBGene00008968
WBGene00008973
WBGene00008979
WBGene00008985
WBGene00008986
WBGene00008993
WBGene00008998
WBGene00009002
WBGene00009004
WBGene00009006
WBGene00009007
WBGene00009013
WBGene00009025
WBGene00009035
WBGene00009044
WBGene00009045
WBGene00009049
WBGene00009051
WBGene00009057
WBGene00009059
WBGene00009067
WBGene00009069
WBGene00009078
WBGene00009081
WBGene00009088
WBGene00009091
WBGene00009092
WBGene00009096
WBGene00009097
WBGene00009110
WBGene00009118
WBGene00009119
WBGene00009122
WBGene00009128
WBGene00009135
WBGene00009137
WBGene00009138
WBGene00009139
WBGene00009141
WBGene00009142
WBGene00009145
WBGene00009146
WBGene00009158
WBGene00009161
WBGene00009164
WBGene00009165
WBGene00009179
WBGene00009183
WBGene00009186
WBGene00009187
WBGene00009191
WBGene00009201
WBGene00009202
WBGene00009207
WBGene00009209
WBGene00009215
WBGene00009219
WBGene00009221
WBGene00009223
WBGene00009237
WBGene00009238
WBGene00009259
WBGene00009260
WBGene00009272
WBGene00009280
WBGene00009283
WBGene00009286
WBGene00009287
WBGene00009293
WBGene00009294
WBGene00009297
WBGene00009299
WBGene00009307
WBGene00009329
WBGene00009330
WBGene00009334
WBGene00009336
WBGene00009340
WBGene00009341
WBGene00009347
WBGene00009353
WBGene00009354
WBGene00009364
WBGene00009367
WBGene00009369
WBGene00009384
WBGene00009393
WBGene00009394
WBGene00009396
WBGene00009397
WBGene00009400
WBGene00009404
WBGene00009408
WBGene00009427
WBGene00009429
WBGene00009430
WBGene00009431
WBGene00009436
WBGene00009437
WBGene00009443
WBGene00009444
WBGene00009447
WBGene00009450
WBGene00009454
WBGene00009455
WBGene00009461
WBGene00009468
WBGene00009469
WBGene00009475
WBGene00009483
WBGene00009485
WBGene00009488
WBGene00009493
WBGene00009505
WBGene00009512
WBGene00009514
WBGene00009515
WBGene00009518
WBGene00009526
WBGene00009531
WBGene00009537
WBGene00009539
WBGene00009551
WBGene00009554
WBGene00009556
WBGene00009559
WBGene00009562
WBGene00009563
WBGene00009565
WBGene00009574
WBGene00009575
WBGene00009576
WBGene00009580
WBGene00009588
WBGene00009606
WBGene00009620
WBGene00009621
WBGene00009624
WBGene00009626
WBGene00009627
WBGene00009629
WBGene00009635
WBGene00009636
WBGene00009638
WBGene00009642
WBGene00009644
WBGene00009650
WBGene00009658
WBGene00009659
WBGene00009662
WBGene00009663
WBGene00009664
WBGene00009665
WBGene00009673
WBGene00009676
WBGene00009677
WBGene00009679
WBGene00009686
WBGene00009688
WBGene00009701
WBGene00009712
WBGene00009713
WBGene00009721
WBGene00009732
WBGene00009734
WBGene00009735
WBGene00009736
WBGene00009739
WBGene00009740
WBGene00009741
WBGene00009745
WBGene00009777
WBGene00009783
WBGene00009785
WBGene00009796
WBGene00009798
WBGene00009812
WBGene00009818
WBGene00009820
WBGene00009824
WBGene00009829
WBGene00009830
WBGene00009834
WBGene00009851
WBGene00009862
WBGene00009877
WBGene00009880
WBGene00009881
WBGene00009882
WBGene00009883
WBGene00009886
WBGene00009896
WBGene00009897
WBGene00009898
WBGene00009902
WBGene00009903
WBGene00009915
WBGene00009918
WBGene00009923
WBGene00009925
WBGene00009952
WBGene00009966
WBGene00009973
WBGene00009978
WBGene00009981
WBGene00009987
WBGene00009992
WBGene00010000
WBGene00010001
WBGene00010005
WBGene00010007
WBGene00010034
WBGene00010036
WBGene00010040
WBGene00010049
WBGene00010050
WBGene00010052
WBGene00010064
WBGene00010066
WBGene00010075
WBGene00010079
WBGene00010081
WBGene00010085
WBGene00010086
WBGene00010098
WBGene00010099
WBGene00010106
WBGene00010110
WBGene00010115
WBGene00010116
WBGene00010117
WBGene00010120
WBGene00010125
WBGene00010128
WBGene00010130
WBGene00010131
WBGene00010135
WBGene00010137
WBGene00010139
WBGene00010140
WBGene00010142
WBGene00010149
WBGene00010158
WBGene00010160
WBGene00010183
WBGene00010185
WBGene00010188
WBGene00010189
WBGene00010194
WBGene00010195
WBGene00010196
WBGene00010197
WBGene00010204
WBGene00010214
WBGene00010225
WBGene00010227
WBGene00010229
WBGene00010230
WBGene00010238
WBGene00010243
WBGene00010248
WBGene00010266
WBGene00010274
WBGene00010286
WBGene00010296
WBGene00010303
WBGene00010305
WBGene00010307
WBGene00010308
WBGene00010315
WBGene00010317
WBGene00010325
WBGene00010326
WBGene00010330
WBGene00010332
WBGene00010333
WBGene00010336
WBGene00010337
WBGene00010339
WBGene00010340
WBGene00010356
WBGene00010383
WBGene00010397
WBGene00010401
WBGene00010405
WBGene00010416
WBGene00010418
WBGene00010419
WBGene00010422
WBGene00010424
WBGene00010433
WBGene00010437
WBGene00010449
WBGene00010456
WBGene00010471
WBGene00010472
WBGene00010477
WBGene00010492
WBGene00010516
WBGene00010524
WBGene00010525
WBGene00010541
WBGene00010542
WBGene00010554
WBGene00010555
WBGene00010556
WBGene00010560
WBGene00010563
WBGene00010564
WBGene00010567
WBGene00010568
WBGene00010569
WBGene00010579
WBGene00010583
WBGene00010595
WBGene00010597
WBGene00010605
WBGene00010606
WBGene00010608
WBGene00010609
WBGene00010613
WBGene00010616
WBGene00010617
WBGene00010619
WBGene00010625
WBGene00010628
WBGene00010630
WBGene00010637
WBGene00010644
WBGene00010645
WBGene00010646
WBGene00010657
WBGene00010658
WBGene00010659
WBGene00010660
WBGene00010665
WBGene00010670
WBGene00010671
WBGene00010678
WBGene00010681
WBGene00010685
WBGene00010689
WBGene00010690
WBGene00010691
WBGene00010697
WBGene00010699
WBGene00010705
WBGene00010706
WBGene00010720
WBGene00010721
WBGene00010725
WBGene00010727
WBGene00010734
WBGene00010740
WBGene00010745
WBGene00010749
WBGene00010758
WBGene00010759
WBGene00010767
WBGene00010769
WBGene00010771
WBGene00010772
WBGene00010778
WBGene00010780
WBGene00010783
WBGene00010790
WBGene00010793
WBGene00010794
WBGene00010808
WBGene00010812
WBGene00010834
WBGene00010847
WBGene00010856
WBGene00010858
WBGene00010859
WBGene00010872
WBGene00010878
WBGene00010879
WBGene00010887
WBGene00010888
WBGene00010891
WBGene00010892
WBGene00010896
WBGene00010901
WBGene00010904
WBGene00010909
WBGene00010911
WBGene00010913
WBGene00010923
WBGene00010924
WBGene00010941
WBGene00010942
WBGene00010945
WBGene00010947
WBGene00010951
WBGene00010953
WBGene00010957
WBGene00010959
WBGene00010960
WBGene00010961
WBGene00010962
WBGene00010963
WBGene00010964
WBGene00010965
WBGene00010966
WBGene00010967
WBGene00010971
WBGene00010972
WBGene00010981
WBGene00010984
WBGene00010985
WBGene00010989
WBGene00010993
WBGene00010994
WBGene00011000
WBGene00011003
WBGene00011006
WBGene00011010
WBGene00011011
WBGene00011012
WBGene00011015
WBGene00011017
WBGene00011029
WBGene00011033
WBGene00011035
WBGene00011038
WBGene00011040
WBGene00011045
WBGene00011059
WBGene00011063
WBGene00011076
WBGene00011083
WBGene00011092
WBGene00011094
WBGene00011102
WBGene00011105
WBGene00011110
WBGene00011115
WBGene00011117
WBGene00011119
WBGene00011128
WBGene00011131
WBGene00011139
WBGene00011144
WBGene00011153
WBGene00011155
WBGene00011156
WBGene00011162
WBGene00011167
WBGene00011180
WBGene00011181
WBGene00011182
WBGene00011184
WBGene00011189
WBGene00011190
WBGene00011193
WBGene00011195
WBGene00011201
WBGene00011215
WBGene00011222
WBGene00011224
WBGene00011226
WBGene00011229
WBGene00011232
WBGene00011250
WBGene00011253
WBGene00011258
WBGene00011267
WBGene00011269
WBGene00011272
WBGene00011273
WBGene00011275
WBGene00011281
WBGene00011291
WBGene00011306
WBGene00011309
WBGene00011310
WBGene00011315
WBGene00011317
WBGene00011319
WBGene00011320
WBGene00011330
WBGene00011335
WBGene00011339
WBGene00011340
WBGene00011342
WBGene00011353
WBGene00011367
WBGene00011374
WBGene00011388
WBGene00011394
WBGene00011398
WBGene00011399
WBGene00011407
WBGene00011416
WBGene00011417
WBGene00011419
WBGene00011420
WBGene00011423
WBGene00011430
WBGene00011431
WBGene00011434
WBGene00011439
WBGene00011440
WBGene00011441
WBGene00011446
WBGene00011464
WBGene00011487
WBGene00011489
WBGene00011499
WBGene00011500
WBGene00011501
WBGene00011505
WBGene00011509
WBGene00011510
WBGene00011512
WBGene00011527
WBGene00011528
WBGene00011529
WBGene00011540
WBGene00011543
WBGene00011556
WBGene00011558
WBGene00011559
WBGene00011561
WBGene00011571
WBGene00011573
WBGene00011583
WBGene00011589
WBGene00011615
WBGene00011616
WBGene00011634
WBGene00011635
WBGene00011638
WBGene00011641
WBGene00011642
WBGene00011648
WBGene00011662
WBGene00011668
WBGene00011676
WBGene00011679
WBGene00011683
WBGene00011687
WBGene00011689
WBGene00011691
WBGene00011694
WBGene00011717
WBGene00011718
WBGene00011719
WBGene00011722
WBGene00011725
WBGene00011730
WBGene00011731
WBGene00011734
WBGene00011735
WBGene00011739
WBGene00011740
WBGene00011741
WBGene00011743
WBGene00011759
WBGene00011767
WBGene00011773
WBGene00011788
WBGene00011791
WBGene00011800
WBGene00011804
WBGene00011805
WBGene00011809
WBGene00011812
WBGene00011819
WBGene00011826
WBGene00011828
WBGene00011831
WBGene00011834
WBGene00011852
WBGene00011854
WBGene00011856
WBGene00011858
WBGene00011859
WBGene00011860
WBGene00011864
WBGene00011870
WBGene00011872
WBGene00011875
WBGene00011884
WBGene00011891
WBGene00011892
WBGene00011898
WBGene00011906
WBGene00011915
WBGene00011916
WBGene00011923
WBGene00011925
WBGene00011930
WBGene00011932
WBGene00011934
WBGene00011936
WBGene00011938
WBGene00011941
WBGene00011956
WBGene00011965
WBGene00011967
WBGene00011969
WBGene00011979
WBGene00011981
WBGene00011984
WBGene00012004
WBGene00012007
WBGene00012015
WBGene00012018
WBGene00012020
WBGene00012021
WBGene00012029
WBGene00012035
WBGene00012038
WBGene00012040
WBGene00012041
WBGene00012066
WBGene00012074
WBGene00012094
WBGene00012096
WBGene00012105
WBGene00012106
WBGene00012111
WBGene00012118
WBGene00012122
WBGene00012123
WBGene00012134
WBGene00012148
WBGene00012149
WBGene00012157
WBGene00012158
WBGene00012162
WBGene00012166
WBGene00012167
WBGene00012179
WBGene00012184
WBGene00012185
WBGene00012187
WBGene00012188
WBGene00012193
WBGene00012201
WBGene00012202
WBGene00012205
WBGene00012208
WBGene00012211
WBGene00012213
WBGene00012221
WBGene00012222
WBGene00012225
WBGene00012235
WBGene00012237
WBGene00012240
WBGene00012247
WBGene00012251
WBGene00012252
WBGene00012253
WBGene00012258
WBGene00012259
WBGene00012274
WBGene00012276
WBGene00012280
WBGene00012291
WBGene00012293
WBGene00012299
WBGene00012300
WBGene00012301
WBGene00012323
WBGene00012324
WBGene00012326
WBGene00012330
WBGene00012354
WBGene00012358
WBGene00012361
WBGene00012364
WBGene00012365
WBGene00012370
WBGene00012371
WBGene00012374
WBGene00012375
WBGene00012376
WBGene00012382
WBGene00012390
WBGene00012404
WBGene00012405
WBGene00012407
WBGene00012408
WBGene00012423
WBGene00012428
WBGene00012434
WBGene00012439
WBGene00012445
WBGene00012452
WBGene00012457
[truncated: 2,087 more rows]

## Sheet: cluster_3
Wormbase ID
WBGene00000003
WBGene00000004
WBGene00000009
WBGene00000016
WBGene00000017
WBGene00000106
WBGene00000120
WBGene00000138
WBGene00000174
WBGene00000176
WBGene00000178
WBGene00000195
WBGene00000273
WBGene00000294
WBGene00000301
WBGene00000373
WBGene00000414
WBGene00000427
WBGene00000430
WBGene00000451
WBGene00000523
WBGene00000526
WBGene00000527
WBGene00000540
WBGene00000551
WBGene00000556
WBGene00000558
WBGene00000560
WBGene00000603
WBGene00000625
WBGene00000630
WBGene00000678
WBGene00000681
WBGene00000685
WBGene00000690
WBGene00000699
WBGene00000740
WBGene00000778
WBGene00000780
WBGene00000783
WBGene00000789
WBGene00000831
WBGene00000889
WBGene00000905
WBGene00000928
WBGene00000959
WBGene00000963
WBGene00000969
WBGene00000981
WBGene00000982
WBGene00000990
WBGene00000992
WBGene00001032
WBGene00001033
WBGene00001045
WBGene00001055
WBGene00001059
WBGene00001069
WBGene00001073
WBGene00001077
WBGene00001105
WBGene00001158
WBGene00001165
WBGene00001186
WBGene00001253
WBGene00001390
WBGene00001391
WBGene00001428
WBGene00001438
WBGene00001444
WBGene00001446
WBGene00001449
WBGene00001450
WBGene00001451
WBGene00001452
WBGene00001456
WBGene00001457
WBGene00001460
WBGene00001462
WBGene00001484
WBGene00001500
WBGene00001523
WBGene00001591
WBGene00001621
WBGene00001623
WBGene00001631
WBGene00001636
WBGene00001639
WBGene00001646
WBGene00001682
WBGene00001687
WBGene00001705
WBGene00001725
WBGene00001730
WBGene00001734
WBGene00001759
WBGene00001768
WBGene00001770
WBGene00001772
WBGene00001787
WBGene00001831
WBGene00001844
WBGene00001853
WBGene00001854
WBGene00001898
WBGene00001904
WBGene00001905
WBGene00001907
WBGene00001910
WBGene00001946
WBGene00001952
WBGene00001958
WBGene00001971
WBGene00001976
WBGene00001991
WBGene00002029
WBGene00002052
WBGene00002062
WBGene00002065
WBGene00002085
WBGene00002087
WBGene00002090
WBGene00002091
WBGene00002094
WBGene00002100
WBGene00002109
WBGene00002112
WBGene00002124
WBGene00002125
WBGene00002131
WBGene00002135
WBGene00002141
WBGene00002253
WBGene00002254
WBGene00002263
WBGene00002271
WBGene00002980
WBGene00002981
WBGene00003014
WBGene00003025
WBGene00003055
WBGene00003056
WBGene00003057
WBGene00003092
WBGene00003096
WBGene00003099
WBGene00003111
WBGene00003167
WBGene00003171
WBGene00003172
WBGene00003234
WBGene00003236
WBGene00003238
WBGene00003239
WBGene00003471
WBGene00003518
WBGene00003524
WBGene00003528
WBGene00003529
WBGene00003553
WBGene00003574
WBGene00003588
WBGene00003599
WBGene00003603
WBGene00003615
WBGene00003626
WBGene00003648
WBGene00003650
WBGene00003663
WBGene00003689
WBGene00003697
WBGene00003709
WBGene00003721
WBGene00003724
WBGene00003743
WBGene00003747
WBGene00003749
WBGene00003753
WBGene00003755
WBGene00003759
WBGene00003767
WBGene00003768
WBGene00003769
WBGene00003779
WBGene00003825
WBGene00003844
WBGene00003846
WBGene00003849
WBGene00003876
WBGene00003879
WBGene00003887
WBGene00003907
WBGene00003931
WBGene00003941
WBGene00003943
WBGene00003954
WBGene00003958
WBGene00003963
WBGene00004025
WBGene00004046
WBGene00004083
WBGene00004092
WBGene00004100
WBGene00004113
WBGene00004144
WBGene00004174
WBGene00004184
WBGene00004197
WBGene00004207
WBGene00004227
WBGene00004234
WBGene00004235
WBGene00004249
WBGene00004270
WBGene00004276
WBGene00004286
WBGene00004311
WBGene00004347
WBGene00004350
WBGene00004359
WBGene00004749
WBGene00004779
WBGene00004781
WBGene00004789
WBGene00004796
WBGene00004803
WBGene00004807
WBGene00004825
WBGene00004827
WBGene00004876
WBGene00004891
WBGene00004894
WBGene00004897
WBGene00004898
WBGene00004912
WBGene00004926
WBGene00004979
WBGene00004987
WBGene00004993
WBGene00004997
WBGene00005000
WBGene00005005
WBGene00005078
WBGene00005191
WBGene00005228
WBGene00005643
WBGene00005647
WBGene00005654
WBGene00005657
WBGene00006016
WBGene00006220
WBGene00006371
WBGene00006410
WBGene00006411
WBGene00006431
WBGene00006454
WBGene00006464
WBGene00006470
WBGene00006479
WBGene00006544
WBGene00006547
WBGene00006559
WBGene00006568
WBGene00006583
WBGene00006592
WBGene00006629
WBGene00006635
WBGene00006639
WBGene00006641
WBGene00006642
WBGene00006646
WBGene00006649
WBGene00006656
WBGene00006660
WBGene00006702
WBGene00006746
WBGene00006796
WBGene00006810
WBGene00006869
WBGene00006875
WBGene00006942
WBGene00006980
WBGene00006985
WBGene00007064
WBGene00007097
WBGene00007115
WBGene00007119
WBGene00007126
WBGene00007130
WBGene00007133
WBGene00007196
WBGene00007210
WBGene00007211
WBGene00007212
WBGene00007224
WBGene00007225
WBGene00007226
WBGene00007275
WBGene00007285
WBGene00007299
WBGene00007313
WBGene00007324
WBGene00007338
WBGene00007339
WBGene00007357
WBGene00007365
WBGene00007368
WBGene00007395
WBGene00007396
WBGene00007398
WBGene00007404
WBGene00007417
WBGene00007419
WBGene00007420
WBGene00007452
WBGene00007458
WBGene00007460
WBGene00007508
WBGene00007509
WBGene00007525
WBGene00007531
WBGene00007548
WBGene00007550
WBGene00007589
WBGene00007590
WBGene00007599
WBGene00007642
WBGene00007649
WBGene00007666
WBGene00007682
WBGene00007689
WBGene00007697
WBGene00007717
WBGene00007755
WBGene00007760
WBGene00007811
WBGene00007832
WBGene00007841
WBGene00007855
WBGene00007858
WBGene00007866
WBGene00007878
WBGene00007881
WBGene00007887
WBGene00007903
WBGene00007934
WBGene00007939
WBGene00007950
WBGene00007955
WBGene00007958
WBGene00007973
WBGene00007988
WBGene00007989
WBGene00007990
WBGene00007991
WBGene00007992
WBGene00008027
WBGene00008031
WBGene00008033
WBGene00008040
WBGene00008070
WBGene00008110
WBGene00008113
WBGene00008138
WBGene00008152
WBGene00008199
WBGene00008200
WBGene00008215
WBGene00008222
WBGene00008227
WBGene00008234
WBGene00008255
WBGene00008295
WBGene00008304
WBGene00008320
WBGene00008356
WBGene00008357
WBGene00008358
WBGene00008359
WBGene00008360
WBGene00008369
WBGene00008388
WBGene00008389
WBGene00008421
WBGene00008425
WBGene00008462
WBGene00008483
WBGene00008490
WBGene00008495
WBGene00008498
WBGene00008504
WBGene00008510
WBGene00008522
WBGene00008530
WBGene00008554
WBGene00008568
WBGene00008589
WBGene00008597
WBGene00008601
WBGene00008602
WBGene00008610
WBGene00008612
WBGene00008655
WBGene00008680
WBGene00008739
WBGene00008755
WBGene00008760
WBGene00008761
WBGene00008784
WBGene00008802
WBGene00008803
WBGene00008831
WBGene00008840
WBGene00008850
WBGene00008851
WBGene00008859
WBGene00008865
WBGene00008886
WBGene00008899
WBGene00008914
WBGene00008915
WBGene00008939
WBGene00008964
WBGene00008987
WBGene00008988
WBGene00009029
WBGene00009030
WBGene00009048
WBGene00009087
WBGene00009093
WBGene00009099
WBGene00009130
WBGene00009170
WBGene00009192
WBGene00009213
WBGene00009218
WBGene00009226
WBGene00009243
WBGene00009311
WBGene00009315
WBGene00009323
WBGene00009325
WBGene00009328
WBGene00009331
WBGene00009361
WBGene00009373
WBGene00009383
WBGene00009386
WBGene00009403
WBGene00009406
WBGene00009410
WBGene00009423
WBGene00009433
WBGene00009434
WBGene00009466
WBGene00009476
WBGene00009480
WBGene00009486
WBGene00009490
WBGene00009503
WBGene00009510
WBGene00009522
WBGene00009523
WBGene00009560
WBGene00009573
WBGene00009577
WBGene00009617
WBGene00009634
WBGene00009637
WBGene00009639
WBGene00009640
WBGene00009648
WBGene00009706
WBGene00009723
WBGene00009724
WBGene00009726
WBGene00009728
WBGene00009733
WBGene00009773
WBGene00009774
WBGene00009776
WBGene00009778
WBGene00009805
WBGene00009809
WBGene00009816
WBGene00009825
WBGene00009827
WBGene00009854
WBGene00009856
WBGene00009861
WBGene00009885
WBGene00009895
WBGene00009927
WBGene00009930
WBGene00009935
WBGene00009940
WBGene00009943
WBGene00009964
WBGene00009969
WBGene00009971
WBGene00009977
WBGene00009983
WBGene00009984
WBGene00009995
WBGene00010041
WBGene00010051
WBGene00010054
WBGene00010062
WBGene00010063
WBGene00010065
WBGene00010084
WBGene00010101
WBGene00010109
WBGene00010111
WBGene00010124
WBGene00010133
WBGene00010175
WBGene00010219
WBGene00010234
WBGene00010242
WBGene00010256
WBGene00010282
WBGene00010288
WBGene00010338
WBGene00010348
WBGene00010361
WBGene00010380
WBGene00010396
WBGene00010407
WBGene00010436
WBGene00010440
WBGene00010442
WBGene00010473
WBGene00010475
WBGene00010491
WBGene00010495
WBGene00010501
WBGene00010504
WBGene00010507
WBGene00010512
WBGene00010513
WBGene00010514
WBGene00010515
WBGene00010538
WBGene00010539
WBGene00010545
WBGene00010546
WBGene00010572
WBGene00010639
WBGene00010640
WBGene00010648
WBGene00010667
WBGene00010717
WBGene00010723
WBGene00010747
WBGene00010750
WBGene00010755
WBGene00010757
WBGene00010773
WBGene00010786
WBGene00010792
WBGene00010795
WBGene00010803
WBGene00010811
WBGene00010836
WBGene00010870
WBGene00010884
WBGene00010899
WBGene00010902
WBGene00010918
WBGene00010931
WBGene00010943
WBGene00010973
WBGene00010977
WBGene00010982
WBGene00010998
WBGene00011019
WBGene00011020
WBGene00011049
WBGene00011055
WBGene00011056
WBGene00011065
WBGene00011070
WBGene00011072
WBGene00011073
WBGene00011090
WBGene00011095
WBGene00011103
WBGene00011106
WBGene00011164
WBGene00011166
WBGene00011168
WBGene00011185
WBGene00011202
WBGene00011205
WBGene00011221
WBGene00011244
WBGene00011262
WBGene00011274
WBGene00011284
WBGene00011286
WBGene00011289
WBGene00011321
WBGene00011325
WBGene00011344
WBGene00011354
WBGene00011365
WBGene00011366
WBGene00011392
WBGene00011397
WBGene00011424
WBGene00011435
WBGene00011443
WBGene00011463
WBGene00011475
WBGene00011486
WBGene00011508
WBGene00011551
WBGene00011578
WBGene00011587
WBGene00011592
WBGene00011596
WBGene00011698
WBGene00011699
WBGene00011708
WBGene00011733
WBGene00011768
WBGene00011774
WBGene00011801
WBGene00011820
WBGene00011821
WBGene00011829
WBGene00011832
WBGene00011833
WBGene00011844
WBGene00011849
WBGene00011853
WBGene00011869
WBGene00011924
WBGene00011926
WBGene00011935
WBGene00011977
WBGene00011997
WBGene00012067
WBGene00012073
WBGene00012085
WBGene00012113
WBGene00012119
WBGene00012127
WBGene00012140
WBGene00012152
WBGene00012212
WBGene00012231
WBGene00012238
WBGene00012257
WBGene00012373
WBGene00012383
WBGene00012416
WBGene00012424
WBGene00012431
WBGene00012440
WBGene00012441
WBGene00012472
WBGene00012513
WBGene00012531
WBGene00012536
WBGene00012548
WBGene00012585
WBGene00012610
WBGene00012628
WBGene00012643
WBGene00012668
WBGene00012671
WBGene00012686
WBGene00012710
WBGene00012717
WBGene00012728
WBGene00012753
WBGene00012759
WBGene00012780
WBGene00012783
WBGene00012810
WBGene00012886
WBGene00012907
WBGene00012910
WBGene00012920
WBGene00012923
WBGene00012942
WBGene00012958
WBGene00013008
WBGene00013013
WBGene00013046
WBGene00013079
WBGene00013080
WBGene00013091
WBGene00013100
WBGene00013119
WBGene00013146
WBGene00013149
WBGene00013166
WBGene00013195
WBGene00013211
WBGene00013234
WBGene00013263
WBGene00013295
WBGene00013321
WBGene00013329
WBGene00013334
WBGene00013335
WBGene00013347
WBGene00013378
WBGene00013403
WBGene00013407
WBGene00013418
WBGene00013434
WBGene00013437
WBGene00013438
WBGene00013459
WBGene00013499
WBGene00013513
WBGene00013516
WBGene00013527
WBGene00013541
WBGene00013547
WBGene00013579
WBGene00013583
WBGene00013584
WBGene00013588
WBGene00013592
WBGene00013603
WBGene00013637
WBGene00013692
WBGene00013704
WBGene00013708
WBGene00013717
WBGene00013736
WBGene00013752
WBGene00013781
WBGene00013806
WBGene00013816
WBGene00013852
WBGene00013870
WBGene00013882
WBGene00013903
WBGene00013905
WBGene00014006
WBGene00014017
WBGene00014027
WBGene00014039
WBGene00014046
WBGene00014052
WBGene00014053
WBGene00014058
WBGene00014076
WBGene00014079
WBGene00014091
WBGene00014108
WBGene00014118
WBGene00014122
WBGene00014140
WBGene00014150
WBGene00014164
WBGene00014173
WBGene00014178
WBGene00014189
WBGene00014213
WBGene00014233
WBGene00014698
WBGene00014793
WBGene00014999
WBGene00015035
WBGene00015040
WBGene00015042
WBGene00015044
WBGene00015046
WBGene00015047
WBGene00015052
WBGene00015067
WBGene00015081
WBGene00015110
WBGene00015136
WBGene00015159
WBGene00015163
WBGene00015216
WBGene00015251
WBGene00015286
WBGene00015295
WBGene00015309
WBGene00015322
WBGene00015324
WBGene00015328
WBGene00015355
WBGene00015366
WBGene00015370
WBGene00015371
WBGene00015382
WBGene00015393
WBGene00015412
WBGene00015423
WBGene00015427
WBGene00015474
WBGene00015476
WBGene00015477
WBGene00015494
WBGene00015510
WBGene00015518
WBGene00015526
WBGene00015582
WBGene00015592
WBGene00015599
WBGene00015607
WBGene00015618
WBGene00015619
WBGene00015621
WBGene00015631
WBGene00015671
WBGene00015683
WBGene00015709
WBGene00015710
WBGene00015729
WBGene00015777
WBGene00015781
WBGene00015828
WBGene00015859
WBGene00015878
WBGene00015889
WBGene00015890
WBGene00015919
WBGene00015936
WBGene00015981
WBGene00016004
WBGene00016009
WBGene00016028
WBGene00016033
WBGene00016052
WBGene00016061
WBGene00016067
WBGene00016077
WBGene00016084
WBGene00016094
WBGene00016099
WBGene00016101
WBGene00016102
WBGene00016104
WBGene00016106
WBGene00016119
WBGene00016147
WBGene00016180
WBGene00016193
WBGene00016197
WBGene00016219
WBGene00016260
WBGene00016265
WBGene00016269
WBGene00016271
WBGene00016292
WBGene00016309
WBGene00016319
WBGene00016362
WBGene00016379
WBGene00016394
WBGene00016417
WBGene00016423
WBGene00016427
WBGene00016436
WBGene00016450
WBGene00016474
WBGene00016490
WBGene00016492
WBGene00016500
WBGene00016505
WBGene00016511
WBGene00016530
WBGene00016533
WBGene00016542
WBGene00016545
WBGene00016550
WBGene00016576
WBGene00016592
WBGene00016594
WBGene00016616
WBGene00016620
WBGene00016621
WBGene00016627
WBGene00016628
WBGene00016636
WBGene00016638
WBGene00016642
WBGene00016645
WBGene00016659
WBGene00016670
WBGene00016677
WBGene00016710
WBGene00016716
WBGene00016725
WBGene00016756
WBGene00016767
WBGene00016768
WBGene00016778
WBGene00016789
WBGene00016795
WBGene00016840
WBGene00016841
WBGene00016845
WBGene00016846
WBGene00016848
WBGene00016849
WBGene00016871
WBGene00016886
WBGene00016900
WBGene00016903
WBGene00016914
WBGene00016948
WBGene00016958
WBGene00017001
WBGene00017027
WBGene00017041
WBGene00017042
WBGene00017063
WBGene00017072
WBGene00017102
WBGene00017104
WBGene00017116
WBGene00017124
WBGene00017127
WBGene00017128
WBGene00017143
WBGene00017189
WBGene00017193
WBGene00017243
WBGene00017249
WBGene00017251
WBGene00017252
WBGene00017258
WBGene00017292
WBGene00017303
WBGene00017306
WBGene00017308
WBGene00017343
WBGene00017364
WBGene00017378
WBGene00017429
WBGene00017464
WBGene00017471
WBGene00017484
WBGene00017488
WBGene00017489
WBGene00017539
WBGene00017540
WBGene00017563
WBGene00017582
WBGene00017583
WBGene00017599
WBGene00017611
WBGene00017613
WBGene00017618
WBGene00017621
WBGene00017660
WBGene00017675
WBGene00017678
WBGene00017690
WBGene00017713
WBGene00017726
WBGene00017735
WBGene00017747
WBGene00017762
WBGene00017789
WBGene00017804
WBGene00017806
WBGene00017810
WBGene00017813
WBGene00017835
WBGene00017838
WBGene00017850
WBGene00017852
WBGene00017854
WBGene00017867
WBGene00017868
WBGene00017893
WBGene00017907
WBGene00017909
WBGene00017911
WBGene00017912
WBGene00017936
WBGene00017964
WBGene00017971
WBGene00018021
WBGene00018035
WBGene00018041
WBGene00018062
WBGene00018085
WBGene00018144
WBGene00018173
WBGene00018184
WBGene00018188
WBGene00018226
WBGene00018236
WBGene00018258
WBGene00018268
WBGene00018314
WBGene00018354
WBGene00018355
WBGene00018370
WBGene00018384
WBGene00018444
WBGene00018462
WBGene00018470
WBGene00018476
WBGene00018479
WBGene00018489
WBGene00018566
WBGene00018568
WBGene00018590
WBGene00018601
WBGene00018605
WBGene00018606
WBGene00018634
WBGene00018645
WBGene00018692
WBGene00018707
WBGene00018714
WBGene00018725
WBGene00018731
WBGene00018732
WBGene00018739
WBGene00018743
WBGene00018786
WBGene00018787
WBGene00018795
WBGene00018823
WBGene00018860
WBGene00018903
WBGene00018931
WBGene00018946
WBGene00018952
WBGene00018985
WBGene00018986
WBGene00019021
WBGene00019035
WBGene00019041
WBGene00019042
WBGene00019060
WBGene00019092
WBGene00019094
WBGene00019100
WBGene00019108
WBGene00019109
WBGene00019171
WBGene00019174
WBGene00019198
WBGene00019200
WBGene00019212
WBGene00019221
WBGene00019234
WBGene00019280
WBGene00019298
WBGene00019300
WBGene00019314
WBGene00019315
WBGene00019320
WBGene00019344
WBGene00019354
WBGene00019355
WBGene00019364
WBGene00019376
WBGene00019381
WBGene00019407
WBGene00019413
WBGene00019414
WBGene00019417
WBGene00019418
WBGene00019426
WBGene00019442
WBGene00019462
WBGene00019472
WBGene00019477
WBGene00019487
WBGene00019488
WBGene00019507
WBGene00019513
WBGene00019514
WBGene00019531
WBGene00019538
WBGene00019579
WBGene00019591
WBGene00019611
WBGene00019624
WBGene00019636
WBGene00019644
WBGene00019646
WBGene00019657
WBGene00019662
WBGene00019666
WBGene00019686
WBGene00019687
WBGene00019690
WBGene00019699
WBGene00019720
WBGene00019734
WBGene00019742
WBGene00019759
WBGene00019765
WBGene00019770
WBGene00019772
WBGene00019779
WBGene00019781
WBGene00019788
WBGene00019791
WBGene00019804
WBGene00019805
WBGene00019815
WBGene00019817
WBGene00019854
WBGene00019866
WBGene00019867
WBGene00019885
WBGene00019909
WBGene00019911
WBGene00019914
WBGene00019923
WBGene00019924
WBGene00019946
WBGene00019975
WBGene00019979
WBGene00020007
WBGene00020009
WBGene00020011
WBGene00020043
WBGene00020046
WBGene00020047
WBGene00020054
WBGene00020073
WBGene00020080
WBGene00020104
WBGene00020126
WBGene00020137
WBGene00020152
WBGene00020155
WBGene00020157
WBGene00020200
WBGene00020205
WBGene00020215
WBGene00020229
WBGene00020248
WBGene00020299
WBGene00020301
WBGene00020307
WBGene00020317
WBGene00020326
WBGene00020335
WBGene00020341
WBGene00020362
WBGene00020386
WBGene00020401
WBGene00020421
WBGene00020453
WBGene00020456
WBGene00020471
WBGene00020510
WBGene00020530
WBGene00020537
WBGene00020541
WBGene00020543
WBGene00020575
WBGene00020589
WBGene00020613
WBGene00020616
WBGene00020617
WBGene00020631
WBGene00020633
WBGene00020669
WBGene00020697
WBGene00020698
WBGene00020699
WBGene00020722
WBGene00020726
WBGene00020727
WBGene00020740
WBGene00020760
WBGene00020764
WBGene00020779
WBGene00020786
WBGene00020869
WBGene00020881
WBGene00020911
WBGene00020921
WBGene00020929
WBGene00020939
WBGene00020941
WBGene00020947
WBGene00021003
WBGene00021005
WBGene00021044
WBGene00021048
WBGene00021079
WBGene00021092
WBGene00021095
WBGene00021114
WBGene00021117
WBGene00021129
WBGene00021156
WBGene00021157
WBGene00021199
WBGene00021245
WBGene00021252
WBGene00021269
WBGene00021272
WBGene00021274
WBGene00021289
WBGene00021299
WBGene00021333
WBGene00021336
WBGene00021339
WBGene00021366
WBGene00021368
WBGene00021375
WBGene00021403
WBGene00021407
WBGene00021419
WBGene00021437
WBGene00021464
WBGene00021482
WBGene00021485
WBGene00021495
WBGene00021497
WBGene00021505
WBGene00021517
WBGene00021525
WBGene00021532
WBGene00021533
WBGene00021540
WBGene00021543
WBGene00021547
WBGene00021580
WBGene00021582
WBGene00021590
WBGene00021598
WBGene00021625
WBGene00021637
WBGene00021687
WBGene00021701
WBGene00021709
WBGene00021719
WBGene00021725
WBGene00021773
WBGene00021811
WBGene00021855
WBGene00021858
WBGene00021866
WBGene00021873
WBGene00021876
WBGene00021892
WBGene00021895
WBGene00021904
WBGene00021909
WBGene00021918
WBGene00021941
WBGene00021950
WBGene00021966
WBGene00021984
WBGene00022018
WBGene00022040
WBGene00022077
WBGene00022078
WBGene00022093
WBGene00022115
WBGene00022140
WBGene00022146
WBGene00022152
WBGene00022202
WBGene00022236
WBGene00022256
WBGene00022259
WBGene00022277
WBGene00022282
WBGene00022283
WBGene00022307
WBGene00022319
WBGene00022333
WBGene00022348
WBGene00022354
WBGene00022375
WBGene00022484
WBGene00022490
WBGene00022544
WBGene00022557
WBGene00022559
WBGene00022573
WBGene00022575
WBGene00022591
WBGene00022597
WBGene00022613
WBGene00022631
WBGene00022643
WBGene00022644
WBGene00022650
WBGene00022668
WBGene00022679
WBGene00022743
WBGene00022797
WBGene00022802
WBGene00022817
WBGene00022821
WBGene00022870
WBGene00023414
WBGene00023417
WBGene00023451
WBGene00023493
WBGene00023501
WBGene00023504
WBGene00043067
WBGene00043702
WBGene00044034
WBGene00044073
WBGene00044080
WBGene00044132
WBGene00044167
WBGene00044182
WBGene00044197
WBGene00044206
WBGene00044242
WBGene00044280
WBGene00044281
WBGene00044292
WBGene00044332
WBGene00044338
WBGene00044347
WBGene00044350
WBGene00044355
WBGene00044367
WBGene00044379
WBGene00044389
WBGene00044433
WBGene00044457
WBGene00044468
WBGene00044472
WBGene00044489
WBGene00044504
WBGene00044505
WBGene00044513
WBGene00044530
WBGene00044567
WBGene00044630
WBGene00044654
WBGene00044665
WBGene00044673
WBGene00044675
WBGene00044676
WBGene00044680
WBGene00044694
WBGene00044725
WBGene00044733
WBGene00044737
WBGene00044743
WBGene00044757
WBGene00044762
WBGene00044772
WBGene00044773
WBGene00044774
WBGene00044783
WBGene00044792
WBGene00044794
WBGene00044797
WBGene00044901
WBGene00044921
WBGene00044949
WBGene00044953
WBGene00045038
WBGene00045048
WBGene00045052
WBGene00045146
WBGene00045251
WBGene00045255
WBGene00045289
WBGene00045397
WBGene00045400
WBGene00045456
WBGene00045468
WBGene00045473
WBGene00045474
WBGene00045495
WBGene00045507
WBGene00077539
WBGene00077543
WBGene00077663
WBGene00077669
WBGene00077697
WBGene00077698
WBGene00077712
WBGene00077714
WBGene00077770
WBGene00077773
WBGene00077775
WBGene00086555
WBGene00086562
WBGene00086569
WBGene00164968
WBGene00185001
WBGene00185102
WBGene00189943
WBGene00189950
WBGene00194687
WBGene00194692
WBGene00194708
WBGene00194726
WBGene00194747
WBGene00194793
WBGene00194915
WBGene00194985
WBGene00195150
WBGene00195176
WBGene00195180
WBGene00202495
WBGene00206354
WBGene00206373
WBGene00206382
WBGene00206412
WBGene00206507
WBGene00219217
WBGene00219308
WBGene00219316
WBGene00235158
WBGene00235267
WBGene00235274
WBGene00235315
WBGene00235351
WBGene00255594
WBGene00255704
WBGene00269355
WBGene00269388
WBGene00269392
WBGene00269421
WBGene00270318
WBGene00271706

## Sheet: cluster_4
Wormbase ID
WBGene00000013
WBGene00000018
WBGene00000035
WBGene00000037
WBGene00000038
WBGene00000039
WBGene00000047
WBGene00000092
WBGene00000095
WBGene00000100
WBGene00000123
WBGene00000137
WBGene00000149
WBGene00000161
WBGene00000170
WBGene00000171
WBGene00000193
WBGene00000220
WBGene00000222
WBGene00000225
WBGene00000241
WBGene00000248
WBGene00000272
WBGene00000277
WBGene00000286
WBGene00000287
WBGene00000296
WBGene00000370
WBGene00000395
WBGene00000402
WBGene00000411
WBGene00000425
WBGene00000437
WBGene00000439
WBGene00000441
WBGene00000443
WBGene00000448
WBGene00000455
WBGene00000457
WBGene00000463
WBGene00000469
WBGene00000476
WBGene00000478
WBGene00000482
WBGene00000484
WBGene00000493
WBGene00000503
WBGene00000516
WBGene00000529
WBGene00000535
WBGene00000544
WBGene00000561
WBGene00000566
WBGene00000591
WBGene00000639
WBGene00000645
WBGene00000659
WBGene00000674
WBGene00000687
WBGene00000695
WBGene00000792
WBGene00000832
WBGene00000857
WBGene00000870
WBGene00000899
WBGene00000920
WBGene00000936
WBGene00000958
WBGene00000961
WBGene00000972
WBGene00000979
WBGene00001006
WBGene00001025
WBGene00001052
WBGene00001064
WBGene00001065
WBGene00001072
WBGene00001075
WBGene00001076
WBGene00001080
WBGene00001081
WBGene00001086
WBGene00001089
WBGene00001101
WBGene00001107
WBGene00001108
WBGene00001115
WBGene00001123
WBGene00001131
WBGene00001136
WBGene00001145
WBGene00001150
WBGene00001169
WBGene00001174
WBGene00001190
WBGene00001204
WBGene00001207
WBGene00001208
WBGene00001211
WBGene00001249
WBGene00001328
WBGene00001368
WBGene00001374
WBGene00001377
WBGene00001400
WBGene00001410
WBGene00001432
WBGene00001434
WBGene00001440
WBGene00001442
WBGene00001448
WBGene00001453
WBGene00001458
WBGene00001464
WBGene00001466
WBGene00001470
WBGene00001477
WBGene00001488
WBGene00001489
WBGene00001518
WBGene00001536
WBGene00001538
WBGene00001546
WBGene00001551
WBGene00001559
WBGene00001561
WBGene00001562
WBGene00001565
WBGene00001570
WBGene00001583
WBGene00001588
WBGene00001594
WBGene00001616
WBGene00001617
WBGene00001618
WBGene00001650
WBGene00001676
WBGene00001680
WBGene00001696
WBGene00001700
WBGene00001707
WBGene00001718
WBGene00001779
WBGene00001783
WBGene00001788
WBGene00001795
WBGene00001817
WBGene00001820
WBGene00001821
WBGene00001824
WBGene00001828
WBGene00001842
WBGene00001852
WBGene00001858
WBGene00001879
WBGene00001881
WBGene00001882
WBGene00001903
WBGene00001906
WBGene00001908
WBGene00001934
WBGene00001945
WBGene00001948
WBGene00001950
WBGene00001960
WBGene00001972
WBGene00001980
WBGene00001989
WBGene00001994
WBGene00002030
WBGene00002039
WBGene00002051
WBGene00002067
WBGene00002081
WBGene00002086
WBGene00002102
WBGene00002119
WBGene00002123
WBGene00002128
WBGene00002132
WBGene00002149
WBGene00002174
WBGene00002181
WBGene00002182
WBGene00002187
WBGene00002195
WBGene00002210
WBGene00002213
WBGene00002215
WBGene00002217
WBGene00002232
WBGene00002239
WBGene00002243
WBGene00002247
WBGene00002248
WBGene00002261
WBGene00002282
WBGene00002295
WBGene00002393
WBGene00002497
WBGene00002632
WBGene00002717
WBGene00002827
WBGene00002881
WBGene00002975
WBGene00002989
WBGene00002999
WBGene00003000
WBGene00003001
WBGene00003006
WBGene00003008
WBGene00003018
WBGene00003019
WBGene00003048
WBGene00003068
WBGene00003084
WBGene00003089
WBGene00003100
WBGene00003102
WBGene00003112
WBGene00003143
WBGene00003163
WBGene00003165
WBGene00003232
WBGene00003233
WBGene00003245
WBGene00003247
WBGene00003377
WBGene00003386
WBGene00003387
WBGene00003388
WBGene00003407
WBGene00003411
WBGene00003412
WBGene00003477
WBGene00003482
WBGene00003514
WBGene00003544
WBGene00003548
WBGene00003554
WBGene00003555
WBGene00003565
WBGene00003567
WBGene00003568
WBGene00003589
WBGene00003604
WBGene00003605
WBGene00003606
WBGene00003609
WBGene00003623
WBGene00003628
WBGene00003632
WBGene00003633
WBGene00003634
WBGene00003637
WBGene00003640
WBGene00003644
WBGene00003647
WBGene00003651
WBGene00003652
WBGene00003653
WBGene00003654
WBGene00003657
WBGene00003674
WBGene00003675
WBGene00003677
WBGene00003680
WBGene00003681
WBGene00003686
WBGene00003688
WBGene00003702
WBGene00003717
WBGene00003719
WBGene00003722
WBGene00003726
WBGene00003731
WBGene00003746
WBGene00003754
WBGene00003756
WBGene00003772
WBGene00003776
WBGene00003822
WBGene00003834
WBGene00003878
WBGene00003885
WBGene00003886
WBGene00003909
WBGene00003915
WBGene00003939
WBGene00003998
WBGene00004000
WBGene00004002
WBGene00004004
WBGene00004008
WBGene00004010
WBGene00004017
WBGene00004023
WBGene00004045
WBGene00004048
WBGene00004052
WBGene00004055
WBGene00004056
WBGene00004057
WBGene00004096
WBGene00004103
WBGene00004106
WBGene00004119
WBGene00004120
WBGene00004121
WBGene00004122
WBGene00004123
WBGene00004128
WBGene00004133
WBGene00004140
WBGene00004148
WBGene00004173
WBGene00004191
WBGene00004215
WBGene00004216
WBGene00004219
WBGene00004220
WBGene00004222
WBGene00004224
WBGene00004229
WBGene00004236
WBGene00004237
WBGene00004245
WBGene00004257
WBGene00004259
WBGene00004281
WBGene00004328
WBGene00004335
WBGene00004344
WBGene00004368
WBGene00004369
WBGene00004370
WBGene00004372
WBGene00004395
WBGene00004400
WBGene00004401
WBGene00004719
WBGene00004727
WBGene00004729
WBGene00004739
WBGene00004745
WBGene00004758
WBGene00004764
WBGene00004776
WBGene00004778
WBGene00004809
WBGene00004811
WBGene00004826
WBGene00004830
WBGene00004855
WBGene00004857
WBGene00004921
WBGene00004924
WBGene00004945
WBGene00004949
WBGene00004951
WBGene00004958
WBGene00005018
WBGene00005089
WBGene00005110
WBGene00005189
WBGene00005292
WBGene00005422
WBGene00005597
WBGene00005641
WBGene00005652
WBGene00005653
WBGene00005715
WBGene00005904
WBGene00006055
WBGene00006063
WBGene00006097
WBGene00006163
WBGene00006170
WBGene00006200
WBGene00006309
WBGene00006331
WBGene00006342
WBGene00006364
WBGene00006366
WBGene00006369
WBGene00006384
WBGene00006412
WBGene00006423
WBGene00006432
WBGene00006441
WBGene00006444
WBGene00006445
WBGene00006467
WBGene00006468
WBGene00006476
WBGene00006498
WBGene00006505
WBGene00006509
WBGene00006513
WBGene00006522
WBGene00006532
WBGene00006538
WBGene00006543
WBGene00006545
WBGene00006561
WBGene00006575
WBGene00006580
WBGene00006589
WBGene00006599
WBGene00006611
WBGene00006615
WBGene00006620
WBGene00006640
WBGene00006643
WBGene00006652
WBGene00006657
WBGene00006668
WBGene00006681
WBGene00006682
WBGene00006705
WBGene00006743
WBGene00006745
WBGene00006749
WBGene00006757
WBGene00006766
WBGene00006771
WBGene00006775
WBGene00006780
WBGene00006786
WBGene00006798
WBGene00006803
WBGene00006807
WBGene00006816
WBGene00006818
WBGene00006825
WBGene00006830
WBGene00006839
WBGene00006852
WBGene00006853
WBGene00006864
WBGene00006870
WBGene00006873
WBGene00006876
WBGene00006881
WBGene00006887
WBGene00006894
WBGene00006896
WBGene00006952
WBGene00006955
WBGene00006956
WBGene00006960
WBGene00006970
WBGene00006981
WBGene00006983
WBGene00007006
WBGene00007053
WBGene00007072
WBGene00007075
WBGene00007076
WBGene00007091
WBGene00007116
WBGene00007138
WBGene00007139
WBGene00007141
WBGene00007146
WBGene00007162
WBGene00007163
WBGene00007170
WBGene00007174
WBGene00007203
WBGene00007213
WBGene00007219
WBGene00007260
WBGene00007266
WBGene00007271
WBGene00007286
WBGene00007287
WBGene00007296
WBGene00007314
WBGene00007317
WBGene00007321
WBGene00007335
WBGene00007351
WBGene00007366
WBGene00007367
WBGene00007372
WBGene00007389
WBGene00007409
WBGene00007414
WBGene00007440
WBGene00007479
WBGene00007495
WBGene00007506
WBGene00007517
WBGene00007520
WBGene00007528
WBGene00007529
WBGene00007562
WBGene00007583
WBGene00007592
WBGene00007595
WBGene00007641
WBGene00007651
WBGene00007687
WBGene00007722
WBGene00007736
WBGene00007748
WBGene00007752
WBGene00007817
WBGene00007827
WBGene00007837
WBGene00007853
WBGene00007862
WBGene00007863
WBGene00007877
WBGene00007883
WBGene00007900
WBGene00007904
WBGene00007906
WBGene00007916
WBGene00007931
WBGene00007932
WBGene00007943
WBGene00007944
WBGene00007953
WBGene00007967
WBGene00007970
WBGene00007982
WBGene00007984
WBGene00007994
WBGene00007999
WBGene00008020
WBGene00008066
WBGene00008091
WBGene00008095
WBGene00008121
WBGene00008142
WBGene00008156
WBGene00008177
WBGene00008198
WBGene00008204
WBGene00008206
WBGene00008213
WBGene00008216
WBGene00008221
WBGene00008226
WBGene00008241
WBGene00008265
WBGene00008301
WBGene00008310
WBGene00008314
WBGene00008323
WBGene00008401
WBGene00008424
WBGene00008426
WBGene00008450
WBGene00008475
WBGene00008476
WBGene00008519
WBGene00008549
WBGene00008563
WBGene00008571
WBGene00008572
WBGene00008577
WBGene00008578
WBGene00008582
WBGene00008604
WBGene00008605
WBGene00008613
WBGene00008617
WBGene00008622
WBGene00008628
WBGene00008693
WBGene00008709
WBGene00008711
WBGene00008726
WBGene00008727
WBGene00008745
WBGene00008763
WBGene00008783
WBGene00008797
WBGene00008847
WBGene00008891
WBGene00008897
WBGene00008898
WBGene00008900
WBGene00008911
WBGene00008916
WBGene00008922
WBGene00008929
WBGene00008945
WBGene00008951
WBGene00008955
WBGene00008969
WBGene00008971
WBGene00008975
WBGene00008977
WBGene00008980
WBGene00008999
WBGene00009008
WBGene00009014
WBGene00009016
WBGene00009023
WBGene00009058
WBGene00009089
WBGene00009094
WBGene00009109
WBGene00009116
WBGene00009129
WBGene00009144
WBGene00009156
WBGene00009162
WBGene00009166
WBGene00009212
WBGene00009231
WBGene00009233
WBGene00009234
WBGene00009258
WBGene00009268
WBGene00009318
WBGene00009342
WBGene00009343
WBGene00009359
WBGene00009360
WBGene00009371
WBGene00009380
WBGene00009387
WBGene00009432
WBGene00009482
WBGene00009529
WBGene00009544
WBGene00009546
WBGene00009552
WBGene00009558
WBGene00009647
WBGene00009653
WBGene00009675
WBGene00009696
WBGene00009698
WBGene00009717
WBGene00009729
WBGene00009743
WBGene00009793
WBGene00009803
WBGene00009823
WBGene00009835
WBGene00009842
WBGene00009848
WBGene00009850
WBGene00009863
WBGene00009899
WBGene00009926
WBGene00009945
WBGene00009947
WBGene00009949
WBGene00009976
WBGene00010010
WBGene00010011
WBGene00010019
WBGene00010028
WBGene00010033
WBGene00010035
WBGene00010039
WBGene00010069
WBGene00010087
WBGene00010100
WBGene00010102
WBGene00010136
WBGene00010144
WBGene00010148
WBGene00010157
WBGene00010163
WBGene00010199
WBGene00010221
WBGene00010222
WBGene00010272
WBGene00010311
WBGene00010320
WBGene00010327
WBGene00010329
WBGene00010334
WBGene00010341
WBGene00010385
WBGene00010454
WBGene00010457
WBGene00010488
WBGene00010503
WBGene00010508
WBGene00010522
WBGene00010553
WBGene00010558
WBGene00010585
WBGene00010587
WBGene00010674
WBGene00010701
WBGene00010702
WBGene00010742
WBGene00010744
WBGene00010785
WBGene00010791
WBGene00010799
WBGene00010835
WBGene00010838
WBGene00010848
WBGene00010868
WBGene00010873
WBGene00010893
WBGene00010920
WBGene00010976
WBGene00010980
WBGene00011014
WBGene00011081
WBGene00011088
WBGene00011100
WBGene00011101
WBGene00011104
WBGene00011108
WBGene00011124
WBGene00011175
WBGene00011198
WBGene00011213
WBGene00011220
WBGene00011238
WBGene00011252
WBGene00011259
WBGene00011285
WBGene00011293
WBGene00011303
WBGene00011328
WBGene00011345
WBGene00011361
WBGene00011383
WBGene00011400
WBGene00011418
WBGene00011429
WBGene00011456
WBGene00011460
WBGene00011476
WBGene00011478
WBGene00011484
WBGene00011522
WBGene00011524
WBGene00011531
WBGene00011591
WBGene00011624
WBGene00011643
WBGene00011665
WBGene00011672
WBGene00011678
WBGene00011680
WBGene00011682
WBGene00011738
WBGene00011752
WBGene00011765
WBGene00011771
WBGene00011793
WBGene00011798
WBGene00011824
WBGene00011830
WBGene00011838
WBGene00011839
WBGene00011850
WBGene00011868
WBGene00011894
WBGene00011899
WBGene00011904
WBGene00011928
WBGene00011948
WBGene00011957
WBGene00011971
WBGene00011978
WBGene00011995
WBGene00012005
WBGene00012011
WBGene00012013
WBGene00012062
WBGene00012063
WBGene00012064
WBGene00012068
WBGene00012084
WBGene00012107
WBGene00012124
WBGene00012132
WBGene00012136
WBGene00012144
WBGene00012145
WBGene00012151
WBGene00012155
WBGene00012176
WBGene00012186
WBGene00012194
WBGene00012198
WBGene00012224
WBGene00012226
WBGene00012239
WBGene00012255
WBGene00012256
WBGene00012261
WBGene00012279
WBGene00012290
WBGene00012306
WBGene00012317
WBGene00012332
WBGene00012333
WBGene00012345
WBGene00012378
WBGene00012387
WBGene00012396
WBGene00012420
WBGene00012444
WBGene00012450
WBGene00012467
WBGene00012471
WBGene00012554
WBGene00012589
WBGene00012593
WBGene00012622
WBGene00012626
WBGene00012635
WBGene00012688
WBGene00012709
WBGene00012739
WBGene00012770
WBGene00012791
WBGene00012796
WBGene00012811
WBGene00012813
WBGene00012814
WBGene00012819
WBGene00012822
WBGene00012850
WBGene00012883
WBGene00012899
WBGene00012900
WBGene00012922
WBGene00012939
WBGene00012943
WBGene00012961
WBGene00012962
WBGene00012969
WBGene00013042
WBGene00013043
WBGene00013048
WBGene00013054
WBGene00013082
WBGene00013098
WBGene00013135
WBGene00013145
WBGene00013222
WBGene00013264
WBGene00013266
WBGene00013312
WBGene00013317
WBGene00013318
WBGene00013326
WBGene00013404
WBGene00013409
WBGene00013416
WBGene00013458
WBGene00013509
WBGene00013511
WBGene00013515
WBGene00013534
WBGene00013543
WBGene00013545
WBGene00013562
WBGene00013585
WBGene00013602
WBGene00013636
WBGene00013683
WBGene00013685
WBGene00013693
WBGene00013744
WBGene00013751
WBGene00013761
WBGene00013764
WBGene00013809
WBGene00013844
WBGene00013845
WBGene00013848
WBGene00013856
WBGene00013914
WBGene00013919
WBGene00013926
WBGene00013949
WBGene00013950
WBGene00013959
WBGene00013960
WBGene00013962
WBGene00013963
WBGene00013978
WBGene00013982
WBGene00013989
WBGene00014002
WBGene00014035
WBGene00014055
WBGene00014077
WBGene00014081
WBGene00014090
WBGene00014101
WBGene00014125
WBGene00014132
WBGene00014148
WBGene00014149
WBGene00014152
WBGene00014153
WBGene00014156
WBGene00014159
WBGene00014199
WBGene00014215
WBGene00014254
WBGene00014569
WBGene00014914
WBGene00014998
WBGene00015002
WBGene00015007
WBGene00015048
WBGene00015063
WBGene00015080
WBGene00015113
WBGene00015115
WBGene00015129
WBGene00015139
WBGene00015152
WBGene00015155
WBGene00015165
WBGene00015199
WBGene00015202
WBGene00015217
WBGene00015226
WBGene00015231
WBGene00015258
WBGene00015262
WBGene00015268
WBGene00015287
WBGene00015288
WBGene00015336
WBGene00015362
WBGene00015388
WBGene00015395
WBGene00015406
WBGene00015408
WBGene00015410
WBGene00015431
WBGene00015472
WBGene00015480
WBGene00015492
WBGene00015507
WBGene00015523
WBGene00015536
WBGene00015541
WBGene00015547
WBGene00015552
WBGene00015569
WBGene00015574
WBGene00015605
WBGene00015608
WBGene00015610
WBGene00015613
WBGene00015638
WBGene00015646
WBGene00015647
WBGene00015678
WBGene00015705
WBGene00015767
WBGene00015779
WBGene00015805
WBGene00015841
WBGene00015865
WBGene00015868
WBGene00015884
WBGene00015918
WBGene00015926
WBGene00016006
WBGene00016022
WBGene00016037
WBGene00016038
WBGene00016040
WBGene00016044
WBGene00016064
WBGene00016071
WBGene00016072
WBGene00016088
WBGene00016089
WBGene00016097
WBGene00016111
WBGene00016133
WBGene00016138
WBGene00016146
WBGene00016172
WBGene00016175
WBGene00016187
WBGene00016190
WBGene00016216
WBGene00016237
WBGene00016246
WBGene00016295
WBGene00016308
WBGene00016324
WBGene00016329
WBGene00016344
WBGene00016345
WBGene00016355
WBGene00016359
WBGene00016365
WBGene00016366
WBGene00016368
WBGene00016386
WBGene00016396
WBGene00016422
WBGene00016456
WBGene00016457
WBGene00016458
WBGene00016491
WBGene00016504
WBGene00016513
WBGene00016519
WBGene00016520
WBGene00016539
WBGene00016546
WBGene00016547
WBGene00016549
WBGene00016568
WBGene00016571
WBGene00016574
WBGene00016575
WBGene00016578
WBGene00016580
WBGene00016613
WBGene00016617
WBGene00016625
WBGene00016633
WBGene00016669
WBGene00016671
WBGene00016684
WBGene00016704
WBGene00016717
WBGene00016783
WBGene00016785
WBGene00016788
WBGene00016829
WBGene00016868
WBGene00016894
WBGene00016904
WBGene00016913
WBGene00016919
WBGene00016923
WBGene00016926
WBGene00016927
WBGene00016996
WBGene00017028
WBGene00017034
WBGene00017036
WBGene00017046
WBGene00017048
WBGene00017050
WBGene00017073
WBGene00017120
WBGene00017133
WBGene00017154
WBGene00017184
WBGene00017194
WBGene00017195
WBGene00017248
WBGene00017262
WBGene00017290
WBGene00017298
WBGene00017309
WBGene00017340
WBGene00017367
WBGene00017380
WBGene00017381
WBGene00017419
WBGene00017421
WBGene00017423
WBGene00017438
WBGene00017463
WBGene00017467
WBGene00017472
WBGene00017475
WBGene00017509
WBGene00017530
WBGene00017535
WBGene00017571
WBGene00017576
WBGene00017590
WBGene00017592
WBGene00017595
WBGene00017654
WBGene00017671
WBGene00017702
WBGene00017709
WBGene00017710
WBGene00017716
WBGene00017722
WBGene00017732
WBGene00017744
WBGene00017745
WBGene00017778
WBGene00017787
WBGene00017791
WBGene00017796
WBGene00017834
WBGene00017900
WBGene00017908
WBGene00017914
WBGene00017930
WBGene00017937
WBGene00017949
WBGene00017970
WBGene00017983
WBGene00017987
WBGene00017991
WBGene00017998
WBGene00018018
WBGene00018040
WBGene00018068
WBGene00018073
WBGene00018075
WBGene00018103
WBGene00018104
WBGene00018106
WBGene00018209
WBGene00018215
WBGene00018241
WBGene00018242
WBGene00018252
WBGene00018256
WBGene00018283
WBGene00018330
WBGene00018350
WBGene00018351
WBGene00018352
WBGene00018358
WBGene00018359
WBGene00018360
WBGene00018373
WBGene00018374
WBGene00018402
WBGene00018418
WBGene00018452
WBGene00018456
WBGene00018458
WBGene00018467
WBGene00018485
WBGene00018487
WBGene00018520
WBGene00018521
WBGene00018538
WBGene00018542
WBGene00018547
WBGene00018561
WBGene00018562
WBGene00018587
WBGene00018604
WBGene00018648
WBGene00018653
WBGene00018675
WBGene00018682
WBGene00018697
WBGene00018702
WBGene00018704
WBGene00018716
WBGene00018727
WBGene00018742
WBGene00018747
WBGene00018749
WBGene00018751
WBGene00018752
WBGene00018758
WBGene00018766
WBGene00018783
WBGene00018798
WBGene00018857
WBGene00018861
WBGene00018869
WBGene00018878
WBGene00018915
WBGene00018924
WBGene00018965
WBGene00018966
WBGene00018969
WBGene00018976
WBGene00018987
WBGene00018988
WBGene00019014
WBGene00019034
WBGene00019039
WBGene00019040
WBGene00019057
WBGene00019111
WBGene00019113
WBGene00019146
WBGene00019156
WBGene00019170
WBGene00019185
WBGene00019227
WBGene00019272
WBGene00019273
WBGene00019284
WBGene00019285
WBGene00019289
WBGene00019312
WBGene00019327
WBGene00019331
WBGene00019337
WBGene00019343
WBGene00019408
WBGene00019425
WBGene00019427
WBGene00019511
WBGene00019518
WBGene00019522
WBGene00019525
WBGene00019529
WBGene00019536
WBGene00019554
WBGene00019590
WBGene00019615
WBGene00019651
WBGene00019691
WBGene00019702
WBGene00019703
WBGene00019704
WBGene00019705
WBGene00019717
WBGene00019729
WBGene00019741
WBGene00019743
WBGene00019760
WBGene00019780
WBGene00019832
WBGene00019843
WBGene00019844
WBGene00019847
WBGene00019855
WBGene00019858
WBGene00019862
WBGene00019872
WBGene00019874
WBGene00019901
WBGene00019918
WBGene00019921
WBGene00019926
WBGene00019927
WBGene00019928
WBGene00019947
WBGene00019956
WBGene00019967
WBGene00019968
WBGene00019994
WBGene00019998
WBGene00020019
WBGene00020020
WBGene00020051
WBGene00020053
WBGene00020062
WBGene00020090
WBGene00020121
WBGene00020134
WBGene00020156
WBGene00020160
WBGene00020170
WBGene00020188
WBGene00020212
WBGene00020214
WBGene00020220
WBGene00020221
WBGene00020224
WBGene00020235
WBGene00020245
WBGene00020260
WBGene00020262
WBGene00020324
WBGene00020325
WBGene00020330
WBGene00020360
WBGene00020361
WBGene00020368
WBGene00020379
WBGene00020396
WBGene00020407
WBGene00020455
WBGene00020457
WBGene00020474
WBGene00020492
WBGene00020504
WBGene00020509
WBGene00020540
WBGene00020546
WBGene00020561
WBGene00020562
WBGene00020572
WBGene00020579
WBGene00020581
WBGene00020595
WBGene00020599
WBGene00020605
WBGene00020624
WBGene00020648
WBGene00020657
WBGene00020673
WBGene00020691
WBGene00020704
WBGene00020710
WBGene00020736
WBGene00020747
WBGene00020748
WBGene00020758
WBGene00020774
WBGene00020800
WBGene00020801
WBGene00020817
WBGene00020825
WBGene00020833
WBGene00020834
WBGene00020835
WBGene00020844
WBGene00020853
WBGene00020865
WBGene00020867
WBGene00020902
WBGene00020972
WBGene00020973
WBGene00020976
WBGene00020977
WBGene00020985
WBGene00020995
WBGene00021002
WBGene00021019
WBGene00021041
WBGene00021049
WBGene00021068
WBGene00021121
WBGene00021127
WBGene00021152
WBGene00021163
WBGene00021175
WBGene00021186
WBGene00021204
WBGene00021213
WBGene00021215
WBGene00021275
WBGene00021298
WBGene00021304
WBGene00021345
WBGene00021349
WBGene00021362
WBGene00021369
WBGene00021374
WBGene00021396
WBGene00021400
WBGene00021415
WBGene00021434
WBGene00021435
WBGene00021463
WBGene00021468
WBGene00021469
WBGene00021474
WBGene00021496
WBGene00021504
WBGene00021513
WBGene00021529
WBGene00021556
WBGene00021576
WBGene00021601
WBGene00021605
WBGene00021607
WBGene00021629
WBGene00021693
WBGene00021702
WBGene00021703
WBGene00021726
WBGene00021740
WBGene00021741
WBGene00021756
WBGene00021863
WBGene00021894
WBGene00021903
WBGene00021912
WBGene00021913
WBGene00021915
WBGene00021919
WBGene00021977
WBGene00021978
WBGene00021979
WBGene00021985
WBGene00021986
WBGene00022033
WBGene00022103
WBGene00022106
WBGene00022111
WBGene00022112
WBGene00022129
WBGene00022144
WBGene00022180
WBGene00022181
WBGene00022216
WBGene00022231
WBGene00022240
WBGene00022242
WBGene00022255
WBGene00022258
WBGene00022285
WBGene00022312
WBGene00022314
WBGene00022329
WBGene00022334
WBGene00022339
WBGene00022345
WBGene00022349
WBGene00022374
WBGene00022391
WBGene00022412
WBGene00022417
WBGene00022418
WBGene00022423
WBGene00022441
WBGene00022487
WBGene00022503
WBGene00022554
WBGene00022568
WBGene00022569
WBGene00022612
WBGene00022623
WBGene00022633
WBGene00022634
WBGene00022653
WBGene00022667
WBGene00022698
WBGene00022727
WBGene00022741
WBGene00022790
WBGene00022795
WBGene00022807
WBGene00022814
WBGene00022815
WBGene00022816
WBGene00022837
WBGene00022838
WBGene00022847
WBGene00022891
WBGene00022893
WBGene00023416
WBGene00023423
WBGene00023460
WBGene00023497
WBGene00023498
WBGene00043980
WBGene00043988
WBGene00043989
WBGene00043994
WBGene00044004
WBGene00044021
WBGene00044029
WBGene00044066
WBGene00044120
WBGene00044134
WBGene00044137
WBGene00044183
WBGene00044212
WBGene00044222
WBGene00044303
WBGene00044304
WBGene00044311
WBGene00044348
WBGene00044406
WBGene00044417
WBGene00044421
WBGene00044444
WBGene00044459
WBGene00044500
WBGene00044525
WBGene00044526
WBGene00044620
WBGene00044631
WBGene00044640
WBGene00044661
WBGene00044681
WBGene00044698
WBGene00044770
WBGene00044779
WBGene00044989
WBGene00045063
WBGene00045177
WBGene00045183
WBGene00045248
WBGene00045298
WBGene00045299
WBGene00045300
WBGene00045301
WBGene00045302
WBGene00045405
WBGene00045475
WBGene00077490
WBGene00077525
WBGene00077531
WBGene00077593
WBGene00077692
WBGene00077756
WBGene00077761
WBGene00185075
WBGene00189961
WBGene00194641
WBGene00194695
WBGene00194699
WBGene00194713
WBGene00194717
WBGene00194731
WBGene00194835
WBGene00194849
WBGene00194913
WBGene00194921
WBGene00194934
WBGene00194956
WBGene00195073
WBGene00195077
WBGene00195241
WBGene00202514
WBGene00206359
WBGene00206361
WBGene00206378
WBGene00206380
WBGene00206383
WBGene00206417
WBGene00206462
WBGene00206505
WBGene00206513
WBGene00206519
WBGene00206521
WBGene00206528
WBGene00219216
WBGene00219283
WBGene00219288
WBGene00219310
WBGene00219313
WBGene00219337
WBGene00219362
WBGene00219369
WBGene00219378
WBGene00219410
WBGene00219452
WBGene00235291
WBGene00235333
WBGene00269373
WBGene00269431
WBGene00270290

## Sheet: cluster_5
Wormbase ID
WBGene00000041
WBGene00000066
WBGene00000072
WBGene00000083
WBGene00000094
WBGene00000107
WBGene00000114
WBGene00000117
WBGene00000143
WBGene00000158
WBGene00000175
WBGene00000196
WBGene00000200
WBGene00000228
WBGene00000253
WBGene00000259
WBGene00000264
WBGene00000377
WBGene00000378
WBGene00000379
WBGene00000380
WBGene00000382
WBGene00000386
WBGene00000417
WBGene00000467
WBGene00000496
WBGene00000499
WBGene00000502
WBGene00000507
WBGene00000517
WBGene00000532
WBGene00000550
WBGene00000585
WBGene00000597
WBGene00000608
WBGene00000609
WBGene00000647
WBGene00000656
WBGene00000667
WBGene00000668
WBGene00000669
WBGene00000671
WBGene00000673
WBGene00000675
WBGene00000677
WBGene00000693
WBGene00000698
WBGene00000713
WBGene00000715
WBGene00000716
WBGene00000723
WBGene00000733
WBGene00000751
WBGene00000752
WBGene00000761
WBGene00000765
WBGene00000767
WBGene00000768
WBGene00000770
WBGene00000819
WBGene00000836
WBGene00000838
WBGene00000846
WBGene00000915
WBGene00000933
WBGene00000935
WBGene00000942
WBGene00000970
WBGene00000988
WBGene00001000
WBGene00001001
WBGene00001031
WBGene00001035
WBGene00001037
WBGene00001038
WBGene00001040
WBGene00001057
WBGene00001058
WBGene00001068
WBGene00001094
WBGene00001095
WBGene00001099
WBGene00001132
WBGene00001137
WBGene00001149
WBGene00001154
WBGene00001182
WBGene00001226
WBGene00001227
WBGene00001229
WBGene00001231
WBGene00001262
WBGene00001263
WBGene00001333
WBGene00001336
WBGene00001411
WBGene00001431
WBGene00001478
WBGene00001497
WBGene00001498
WBGene00001514
WBGene00001566
WBGene00001571
WBGene00001580
WBGene00001581
WBGene00001595
WBGene00001597
WBGene00001598
WBGene00001685
WBGene00001688
WBGene00001689
WBGene00001692
WBGene00001744
WBGene00001747
WBGene00001778
WBGene00001813
WBGene00001933
WBGene00001993
WBGene00001997
WBGene00002003
WBGene00002005
WBGene00002008
WBGene00002010
WBGene00002045
WBGene00002046
WBGene00002053
WBGene00002054
WBGene00002055
WBGene00002057
WBGene00002070
WBGene00002073
WBGene00002074
WBGene00002075
WBGene00002077
WBGene00002148
WBGene00002153
WBGene00002199
WBGene00002214
WBGene00002216
WBGene00002238
WBGene00002244
WBGene00002246
WBGene00002280
WBGene00002335
WBGene00002804
WBGene00002915
WBGene00002978
WBGene00002992
WBGene00003066
WBGene00003130
WBGene00003153
WBGene00003158
WBGene00003160
WBGene00003224
WBGene00003229
WBGene00003241
WBGene00003369
WBGene00003370
WBGene00003391
WBGene00003401
WBGene00003409
WBGene00003410
WBGene00003415
WBGene00003418
WBGene00003495
WBGene00003497
WBGene00003515
WBGene00003519
WBGene00003595
WBGene00003600
WBGene00003622
WBGene00003656
WBGene00003704
WBGene00003730
WBGene00003762
WBGene00003786
WBGene00003787
WBGene00003815
WBGene00003829
WBGene00003842
WBGene00003851
WBGene00003864
WBGene00003877
WBGene00003893
WBGene00003914
WBGene00003936
WBGene00003992
WBGene00003993
WBGene00003994
WBGene00003995
WBGene00004014
WBGene00004015
WBGene00004020
WBGene00004029
WBGene00004039
WBGene00004044
WBGene00004062
WBGene00004090
WBGene00004091
WBGene00004093
WBGene00004109
WBGene00004112
WBGene00004132
WBGene00004180
WBGene00004189
WBGene00004201
WBGene00004206
WBGene00004208
WBGene00004209
WBGene00004214
WBGene00004217
WBGene00004238
WBGene00004244
WBGene00004256
WBGene00004258
WBGene00004268
WBGene00004277
WBGene00004297
WBGene00004298
WBGene00004300
WBGene00004304
WBGene00004306
WBGene00004326
WBGene00004342
WBGene00004386
WBGene00004408
WBGene00004409
WBGene00004412
WBGene00004413
WBGene00004415
WBGene00004416
WBGene00004419
WBGene00004420
WBGene00004422
WBGene00004424
WBGene00004425
WBGene00004426
WBGene00004427
WBGene00004430
WBGene00004433
WBGene00004439
WBGene00004440
WBGene00004444
WBGene00004445
WBGene00004448
WBGene00004450
WBGene00004452
WBGene00004454
WBGene00004458
WBGene00004460
WBGene00004462
WBGene00004469
WBGene00004475
WBGene00004476
WBGene00004479
WBGene00004491
WBGene00004495
WBGene00004679
WBGene00004684
WBGene00004755
WBGene00004767
WBGene00004768
WBGene00004878
WBGene00004882
WBGene00004883
WBGene00004895
WBGene00004932
WBGene00004954
WBGene00004975
WBGene00004978
WBGene00004984
WBGene00005024
WBGene00006059
WBGene00006061
WBGene00006308
WBGene00006311
WBGene00006373
WBGene00006415
WBGene00006440
WBGene00006448
WBGene00006460
WBGene00006463
WBGene00006486
WBGene00006495
WBGene00006530
WBGene00006535
WBGene00006585
WBGene00006587
WBGene00006588
WBGene00006603
WBGene00006607
WBGene00006613
WBGene00006617
WBGene00006626
WBGene00006672
WBGene00006699
WBGene00006703
WBGene00006724
WBGene00006725
WBGene00006728
WBGene00006734
WBGene00006740
WBGene00006751
WBGene00006754
WBGene00006787
WBGene00006789
WBGene00006791
WBGene00006792
WBGene00006797
WBGene00006819
WBGene00006824
WBGene00006888
WBGene00006914
WBGene00006916
WBGene00006925
WBGene00006931
WBGene00006936
WBGene00006937
WBGene00006938
WBGene00006945
WBGene00006968
WBGene00006976
WBGene00006977
WBGene00006988
WBGene00006996
WBGene00007000
WBGene00007001
WBGene00007023
WBGene00007088
WBGene00007089
WBGene00007092
WBGene00007108
WBGene00007113
WBGene00007145
WBGene00007168
WBGene00007186
WBGene00007189
WBGene00007193
WBGene00007194
WBGene00007195
WBGene00007201
WBGene00007215
WBGene00007220
WBGene00007330
WBGene00007333
WBGene00007341
WBGene00007352
WBGene00007353
WBGene00007386
WBGene00007444
WBGene00007464
WBGene00007488
WBGene00007492
WBGene00007532
WBGene00007545
WBGene00007556
WBGene00007564
WBGene00007615
WBGene00007620
WBGene00007624
WBGene00007643
WBGene00007646
WBGene00007683
WBGene00007732
WBGene00007757
WBGene00007762
WBGene00007773
WBGene00007784
WBGene00007787
WBGene00007824
WBGene00007859
WBGene00007907
WBGene00007918
WBGene00007965
WBGene00007969
WBGene00007972
WBGene00008005
WBGene00008007
WBGene00008053
WBGene00008061
WBGene00008136
WBGene00008148
WBGene00008165
WBGene00008205
WBGene00008238
WBGene00008275
WBGene00008338
WBGene00008344
WBGene00008384
WBGene00008385
WBGene00008387
WBGene00008409
WBGene00008410
WBGene00008413
WBGene00008417
WBGene00008418
WBGene00008436
WBGene00008503
WBGene00008506
WBGene00008514
WBGene00008560
WBGene00008569
WBGene00008583
WBGene00008594
WBGene00008648
WBGene00008670
WBGene00008686
WBGene00008694
WBGene00008707
WBGene00008722
WBGene00008767
WBGene00008775
WBGene00008780
WBGene00008877
WBGene00008887
WBGene00008890
WBGene00008920
WBGene00009082
WBGene00009098
WBGene00009120
WBGene00009126
WBGene00009132
WBGene00009189
WBGene00009205
WBGene00009220
WBGene00009247
WBGene00009256
WBGene00009270
WBGene00009276
WBGene00009300
WBGene00009301
WBGene00009302
WBGene00009319
WBGene00009352
WBGene00009358
WBGene00009374
WBGene00009439
WBGene00009440
WBGene00009445
WBGene00009448
WBGene00009495
WBGene00009645
WBGene00009654
WBGene00009661
WBGene00009666
WBGene00009668
WBGene00009674
WBGene00009689
WBGene00009731
WBGene00009744
WBGene00009771
WBGene00009787
WBGene00009789
WBGene00009878
WBGene00009921
WBGene00009962
WBGene00009968
WBGene00009980
WBGene00009982
WBGene00010012
WBGene00010015
WBGene00010038
WBGene00010055
WBGene00010070
WBGene00010077
WBGene00010094
WBGene00010132
WBGene00010193
WBGene00010212
WBGene00010233
WBGene00010268
WBGene00010277
WBGene00010279
WBGene00010281
WBGene00010283
WBGene00010309
WBGene00010408
WBGene00010428
WBGene00010451
WBGene00010458
WBGene00010465
WBGene00010478
WBGene00010557
WBGene00010565
WBGene00010593
WBGene00010622
WBGene00010624
WBGene00010627
WBGene00010631
WBGene00010675
WBGene00010677
WBGene00010766
WBGene00010781
WBGene00010787
WBGene00010813
WBGene00010833
WBGene00010905
WBGene00010912
WBGene00010922
WBGene00010988
WBGene00011036
WBGene00011037
WBGene00011039
WBGene00011050
WBGene00011061
WBGene00011062
WBGene00011064
WBGene00011107
WBGene00011112
WBGene00011143
WBGene00011152
WBGene00011206
WBGene00011216
WBGene00011236
WBGene00011239
WBGene00011268
WBGene00011282
WBGene00011300
WBGene00011307
WBGene00011329
WBGene00011334
WBGene00011350
WBGene00011368
WBGene00011375
WBGene00011376
WBGene00011409
WBGene00011412
WBGene00011481
WBGene00011488
WBGene00011542
WBGene00011554
WBGene00011576
WBGene00011579
WBGene00011600
WBGene00011601
WBGene00011637
WBGene00011639
WBGene00011704
WBGene00011736
WBGene00011746
WBGene00011753
WBGene00011775
WBGene00011776
WBGene00011803
WBGene00011811
WBGene00011823
WBGene00011827
WBGene00011857
WBGene00011879
WBGene00011885
WBGene00011886
WBGene00011897
WBGene00011908
WBGene00011912
WBGene00011914
WBGene00011972
WBGene00011993
WBGene00012000
WBGene00012003
WBGene00012031
WBGene00012033
WBGene00012037
WBGene00012103
WBGene00012109
WBGene00012110
WBGene00012125
WBGene00012126
WBGene00012130
WBGene00012206
WBGene00012234
WBGene00012295
WBGene00012316
WBGene00012341
WBGene00012344
WBGene00012353
WBGene00012360
WBGene00012562
WBGene00012600
WBGene00012608
WBGene00012650
WBGene00012662
WBGene00012697
WBGene00012714
WBGene00012738
WBGene00012812
WBGene00012875
WBGene00012929
WBGene00012933
WBGene00012953
WBGene00012964
WBGene00012973
WBGene00012978
WBGene00013000
WBGene00013007
WBGene00013123
WBGene00013137
WBGene00013140
WBGene00013176
WBGene00013180
WBGene00013217
WBGene00013227
WBGene00013242
WBGene00013253
WBGene00013267
WBGene00013332
WBGene00013340
WBGene00013355
WBGene00013445
WBGene00013462
WBGene00013480
WBGene00013489
WBGene00013507
WBGene00013529
WBGene00013557
WBGene00013578
WBGene00013666
WBGene00013674
WBGene00013679
WBGene00013729
WBGene00013738
WBGene00013803
WBGene00013804
WBGene00013877
WBGene00013878
WBGene00013880
WBGene00013895
WBGene00013997
WBGene00014004
WBGene00014054
WBGene00014092
WBGene00014095
WBGene00014113
WBGene00014114
WBGene00014119
WBGene00014120
WBGene00014123
WBGene00014202
WBGene00014209
WBGene00014227
WBGene00014228
WBGene00014258
WBGene00014262
WBGene00014826
WBGene00015009
WBGene00015014
WBGene00015021
WBGene00015025
WBGene00015056
WBGene00015073
WBGene00015092
WBGene00015101
WBGene00015104
WBGene00015130
WBGene00015137
WBGene00015156
WBGene00015176
WBGene00015282
WBGene00015283
WBGene00015326
WBGene00015347
WBGene00015359
WBGene00015425
WBGene00015449
WBGene00015454
WBGene00015461
WBGene00015463
WBGene00015466
WBGene00015468
WBGene00015504
WBGene00015512
WBGene00015519
WBGene00015623
WBGene00015677
WBGene00015734
WBGene00015745
WBGene00015797
WBGene00015894
WBGene00015915
WBGene00015928
WBGene00015941
WBGene00015943
WBGene00015954
WBGene00015965
WBGene00015975
WBGene00015976
WBGene00016002
WBGene00016014
WBGene00016021
WBGene00016062
WBGene00016139
WBGene00016142
WBGene00016182
WBGene00016210
WBGene00016250
WBGene00016291
WBGene00016317
WBGene00016333
WBGene00016381
WBGene00016384
WBGene00016392
WBGene00016411
WBGene00016412
WBGene00016443
WBGene00016444
WBGene00016460
WBGene00016464
WBGene00016531
WBGene00016551
WBGene00016558
WBGene00016583
WBGene00016586
WBGene00016606
WBGene00016631
WBGene00016652
WBGene00016654
WBGene00016658
WBGene00016661
WBGene00016763
WBGene00016793
WBGene00016794
WBGene00016796
WBGene00016799
WBGene00016803
WBGene00016844
WBGene00016890
WBGene00016907
WBGene00016942
WBGene00016943
WBGene00016947
WBGene00016960
WBGene00016967
WBGene00017010
WBGene00017065
WBGene00017075
WBGene00017125
WBGene00017126
WBGene00017137
WBGene00017138
WBGene00017158
WBGene00017163
WBGene00017177
WBGene00017185
WBGene00017186
WBGene00017217
WBGene00017261
WBGene00017268
WBGene00017282
WBGene00017283
WBGene00017319
WBGene00017344
WBGene00017347
WBGene00017352
WBGene00017422
WBGene00017468
WBGene00017534
WBGene00017547
WBGene00017641
WBGene00017643
WBGene00017658
WBGene00017686
WBGene00017752
WBGene00017758
WBGene00017775
WBGene00017777
WBGene00017800
WBGene00017825
WBGene00017826
WBGene00017837
WBGene00017931
WBGene00017962
WBGene00017996
WBGene00017997
WBGene00018008
WBGene00018015
WBGene00018024
WBGene00018072
WBGene00018090
WBGene00018100
WBGene00018138
WBGene00018152
WBGene00018160
WBGene00018161
WBGene00018174
WBGene00018221
WBGene00018250
WBGene00018251
WBGene00018257
WBGene00018321
WBGene00018393
WBGene00018398
WBGene00018407
WBGene00018409
WBGene00018420
WBGene00018421
WBGene00018426
WBGene00018459
WBGene00018460
WBGene00018461
WBGene00018474
WBGene00018509
WBGene00018612
WBGene00018635
WBGene00018638
WBGene00018698
WBGene00018712
WBGene00018713
WBGene00018744
WBGene00018782
WBGene00018851
WBGene00018893
WBGene00018897
WBGene00018948
WBGene00018950
WBGene00018960
WBGene00018964
WBGene00018998
WBGene00019001
WBGene00019011
WBGene00019017
WBGene00019076
WBGene00019120
WBGene00019121
WBGene00019132
WBGene00019148
WBGene00019189
WBGene00019232
WBGene00019249
WBGene00019259
WBGene00019295
WBGene00019296
WBGene00019322
WBGene00019326
WBGene00019334
WBGene00019346
WBGene00019362
WBGene00019400
WBGene00019401
WBGene00019429
WBGene00019503
WBGene00019540
WBGene00019550
WBGene00019587
WBGene00019608
WBGene00019617
WBGene00019727
WBGene00019735
WBGene00019766
WBGene00019795
WBGene00019796
WBGene00019807
WBGene00019819
WBGene00019824
WBGene00019877
WBGene00019880
WBGene00019881
WBGene00019890
WBGene00019892
WBGene00019893
WBGene00019939
WBGene00019943
WBGene00020036
WBGene00020037
WBGene00020068
WBGene00020098
WBGene00020103
WBGene00020110
WBGene00020128
WBGene00020144
WBGene00020163
WBGene00020168
WBGene00020169
WBGene00020195
WBGene00020254
WBGene00020283
WBGene00020316
WBGene00020346
WBGene00020383
WBGene00020402
WBGene00020403
WBGene00020411
WBGene00020423
WBGene00020442
WBGene00020467
WBGene00020576
WBGene00020600
WBGene00020665
WBGene00020679
WBGene00020682
WBGene00020687
WBGene00020693
WBGene00020709
WBGene00020732
WBGene00020757
WBGene00020761
WBGene00020762
WBGene00020763
WBGene00020796
WBGene00020808
WBGene00020820
WBGene00020836
WBGene00020838
WBGene00020884
WBGene00020915
WBGene00020932
WBGene00020942
WBGene00020950
WBGene00020999
WBGene00021021
WBGene00021061
WBGene00021070
WBGene00021082
WBGene00021106
WBGene00021107
WBGene00021146
WBGene00021155
WBGene00021188
WBGene00021189
WBGene00021193
WBGene00021276
WBGene00021277
WBGene00021311
WBGene00021329
WBGene00021354
WBGene00021363
WBGene00021425
WBGene00021440
WBGene00021448
WBGene00021507
WBGene00021512
WBGene00021560
WBGene00021613
WBGene00021645
WBGene00021649
WBGene00021754
WBGene00021757
WBGene00021828
WBGene00021842
WBGene00021854
WBGene00021857
WBGene00021868
WBGene00021934
WBGene00021939
WBGene00021943
WBGene00021948
WBGene00021952
WBGene00021975
WBGene00022034
WBGene00022042
WBGene00022046
WBGene00022107
WBGene00022114
WBGene00022124
WBGene00022167
WBGene00022173
WBGene00022174
WBGene00022224
WBGene00022235
WBGene00022351
WBGene00022420
WBGene00022425
WBGene00022462
WBGene00022493
WBGene00022500
WBGene00022534
WBGene00022582
WBGene00022618
WBGene00022672
WBGene00022677
WBGene00022681
WBGene00022722
WBGene00022731
WBGene00022737
WBGene00022762
WBGene00022787
WBGene00022792
WBGene00022813
WBGene00022832
WBGene00022834
WBGene00022862
WBGene00022873
WBGene00023500
WBGene00044001
WBGene00044083
WBGene00044107
WBGene00044256
WBGene00044319
WBGene00044329
WBGene00044586
WBGene00044922
WBGene00045192
WBGene00045357
WBGene00077643
WBGene00185002
WBGene00185086
WBGene00194892
WBGene00194906
WBGene00194981
WBGene00194986
WBGene00219413

## Sheet: deseq2_out
GeneName	Intercept_log2FoldChange	Intercept_padj	PhysAgeDegree1_log2FoldChange	PhysAgeDegree1_padj	PhysAgeDegree2_log2FoldChange	PhysAgeDegree2_padj	PhysAgeDegree3_log2FoldChange	PhysAgeDegree3_padj	MarkerLevel_log2FoldChange	MarkerLevel_padj	Batch_2_vs_1_log2FoldChange	Batch_2_vs_1_padj	Batch_3_vs_1_log2FoldChange	Batch_3_vs_1_padj	Batch_4_vs_1_log2FoldChange	Batch_4_vs_1_padj	Batch_5_vs_1_log2FoldChange	Batch_5_vs_1_padj	GeneSymbol	cluster
WBGene00000001	11.0557	0	0.805306	7.11749e-11	0.225201	0.0990531	0.0204996	0.911509	0.0534483	0.0108392	0.400529	2.61102e-09	0.189228	0.0222353	0.222329	0.000502042	0.230663	0.000237501	aap-1	1
WBGene00000002	6.25329	8.51717e-265	-3.4966	9.27505e-15	-0.783236	0.114723	0.631053	0.257901	-0.105019	0.171796	-0.707242	0.00438717	0.0859684	0.825053	0.0168902	0.956189	0.0716631	0.772989	aat-1	2
WBGene00000003	7.45069	0	-1.57186	0.000290547	-0.541095	0.267146	-0.404609	0.471864	-0.314556	4.62208e-06	-0.460505	0.0567135	0.278665	0.375483	0.574069	0.00798402	-0.504891	0.0187029	aat-2	3
WBGene00000004	10.202	0	0.287206	0.400023	-1.87412	1.90496e-08	0.152367	0.741597	-0.605145	1.27832e-31	-0.138433	0.488776	0.388733	0.0759116	0.729038	6.90156e-06	-0.563822	0.000508854	aat-3	3
WBGene00000006	6.41677	1.6596e-216	3.10844	5.78264e-11	0.559034	0.304832	-0.633984	0.283079	-0.124323	0.147367	-0.166701	0.597607	0.118889	0.783801	-0.00393289	0.991976	0.339664	0.188498	aat-5	1
WBGene00000007	6.62023	0	-4.46543	1.20629e-27	-0.356329	0.454789	0.324884	0.555042	0.25094	0.000159302	0.326075	0.165138	-0.156713	0.638831	-0.106258	0.671635	0.316926	0.129953	aat-6	2
WBGene00000009	3.88286	2.13937e-50	0.177792	0.807382	-2.62511	0.000373481	1.92328	0.0125528	0.65936	1.32959e-10	0.917227	0.00713164	0.273982	0.582908	0.228279	0.538306	0.330401	0.322402	aat-8	3
WBGene00000010	10.8325	0	-0.222052	0.276025	-0.0313015	0.901728	-0.00413405	0.989342	-0.0669986	0.0446409	0.408049	0.000146992	0.253422	0.0553541	0.329447	0.00107456	0.424285	1.45913e-05	aat-9	0
WBGene00000012	4.52897	1.08435e-52	3.36598	2.08807e-05	-1.13388	0.219004	0.201448	0.862886	-0.105802	0.493289	-0.8974	0.0372144	-0.979494	0.0522919	-1.61495	1.82725e-05	-0.80729	0.0313387	abf-1	1
WBGene00000013	9.01502	0	6.95073	2.42839e-44	-7.42859	1.18638e-45	3.07779	5.67354e-08	0.518097	2.54291e-10	-0.908033	0.00091961	-0.0568595	0.903389	-0.678145	0.00859131	0.487313	0.0569812	abf-2	4
WBGene00000016	6.38883	2.09324e-96	-2.09204	0.00543683	-5.30964	4.62222e-12	2.68996	0.00124109	1.01859	4.81475e-17	-0.742269	0.0822796	-0.447194	0.429517	-1.03165	0.0071904	0.665602	0.080696	abf-5	3
WBGene00000017	6.25736	1.50755e-162	0.280338	0.656041	-5.08908	1.41119e-16	1.93389	0.00388124	0.629532	1.34004e-11	-0.331092	0.324389	-0.355548	0.400979	-0.522427	0.0802084	0.00756207	0.982066	abf-6	3
WBGene00000018	10.3668	0	2.20205	1.11612e-08	-0.171028	0.718714	-1.63954	0.000114556	-0.264316	2.64768e-05	0.406969	0.0637064	0.451163	0.0844333	0.648295	0.000964799	-1.52385	7.10624e-16	abl-1	4
WBGene00000019	4.78473	1.22817e-67	4.25815	1.74393e-08	0.408382	0.658841	-1.46751	0.098944	0.543968	9.31177e-07	0.832808	0.0232142	0.399688	0.422502	-0.0293527	0.949045	-1.40829	5.50835e-05	abt-1	1
WBGene00000020	9.07383	0	5.63137	1.66896e-36	0.893436	0.0694374	-2.32263	2.4472e-06	0.0357918	0.667562	0.607832	0.0156663	0.326864	0.326014	0.32282	0.194534	-1.21809	4.52505e-08	abt-2	1
WBGene00000022	8.06187	9.57547e-162	-2.04532	0.00434921	1.42402	0.0654884	-1.29781	0.123455	0.445885	0.000137955	1.33431	0.00064549	-0.407753	0.462124	0.391182	0.338246	-0.0314684	0.940709	abt-4	2
WBGene00000023	6.12458	5.36438e-124	6.54213	6.97532e-19	-1.44247	0.0859406	-1.66666	0.0526221	0.296918	0.00719094	-0.0661561	0.874513	-0.193135	0.714895	-0.0721591	0.860714	-2.19377	1.01281e-11	abt-5	1
WBGene00000034	3.87631	3.98693e-24	4.44093	9.69002e-06	-3.46248	0.00276542	1.4961	0.233939	-0.128591	0.46831	0.112691	0.855471	0.475869	0.505327	-0.0979725	0.873994	-0.193987	0.712362	abu-11	1
WBGene00000035	6.99748	0	1.57365	2.51168e-05	-0.680798	0.0990887	-0.511753	0.268257	0.423961	6.75815e-13	0.0678013	0.776014	-0.0412605	0.902951	-0.0610422	0.792681	-0.541141	0.00307239	ace-1	4
WBGene00000036	6.95537	0	-0.410941	0.346241	0.433255	0.362066	-1.31662	0.00468118	0.0240534	0.758811	0.42453	0.0745612	0.175086	0.603834	-0.065236	0.810278	-0.0594281	0.805667	ace-2	0
WBGene00000037	6.89175	8.75637e-295	3.58173	2.33448e-13	-3.20647	1.14591e-09	0.162946	0.825195	-0.366612	1.20473e-06	-0.268982	0.326917	0.939045	0.000980165	0.804945	0.000404564	-0.974765	1.87892e-05	ace-3	4
WBGene00000038	4.04131	2.6071e-34	5.39316	5.85116e-07	-5.62218	6.86323e-06	0.0400865	0.981685	-0.131201	0.431666	-0.183135	0.729384	0.136117	0.851372	0.124368	0.808644	-1.07576	0.0103766	ace-4	4
WBGene00000039	8.96958	1.21605e-262	0.994842	0.126408	-2.56081	0.000113184	-1.2548	0.0930015	-1.01972	1.92415e-24	-0.149295	0.711606	0.309839	0.528798	1.04864	0.000958531	-1.7551	1.17644e-08	acn-1	4
WBGene00000040	11.7834	0	-2.34608	2.95887e-12	0.346245	0.371761	-0.716017	0.0695506	-0.363979	3.15419e-11	0.309457	0.115517	0.163175	0.545529	0.46304	0.00876284	-0.385109	0.0268059	aco-1	2
WBGene00000041	12.9012	0	-1.14061	0.00161405	1.54055	3.82639e-05	-0.70711	0.0939164	0.206429	0.000525672	0.574532	0.00418246	0.423157	0.085733	0.568824	0.0021822	0.471186	0.0103163	aco-2	5
WBGene00000044	5.71965	1.65555e-84	3.54998	3.67349e-06	-0.743265	0.411153	0.0750943	0.948521	-0.152992	0.226424	-0.230468	0.609116	0.0306327	0.963646	0.800046	0.0301318	-1.37491	0.000138887	acr-5	1
WBGene00000046	3.67557	2.57096e-32	4.65634	3.88346e-07	-3.20841	0.00331532	1.56617	0.157396	-0.211337	0.156834	-1.09145	0.0203235	0.0768444	0.913759	0.263869	0.551416	-0.529233	0.189697	acr-7	1
WBGene00000047	4.55315	2.26177e-37	2.8921	0.00254965	-0.654023	0.563747	-2.02301	0.070779	-0.288225	0.0714367	-1.79978	0.000608518	-0.0299838	0.970721	-0.480577	0.327293	-1.32827	0.00301038	acr-8	4
WBGene00000048	4.18102	2.24551e-51	0.522579	0.524172	-0.528121	0.574702	1.15939	0.219798	0.4354	0.000349009	-0.17784	0.686146	-0.58627	0.23719	-0.594853	0.103068	-0.749778	0.0337301	acr-9	0
WBGene00000050	4.85218	9.60344e-118	0.451777	0.426684	-0.635054	0.31032	0.992803	0.122529	0.238365	0.00917209	-0.172504	0.602054	-0.453592	0.226039	-0.437918	0.115459	-0.160791	0.569671	acr-11	0
WBGene00000051	5.99588	7.6894e-213	6.24213	4.12397e-35	-0.985565	0.0869428	-1.40681	0.0146771	0.0178545	0.851287	-0.766263	0.00493946	-0.215475	0.566375	-0.041507	0.894966	-0.992097	3.13164e-05	acr-12	1
WBGene00000054	4.90352	1.35699e-102	0.319315	0.593981	-0.714763	0.2592	-1.26024	0.0547705	0.252402	0.00697707	0.193498	0.57982	-0.222477	0.629218	0.0135298	0.972125	-0.0194864	0.952815	acr-15	0
WBGene00000055	5.80315	2.85819e-204	-0.708753	0.131984	0.167079	0.76753	-0.694989	0.211382	-0.0492945	0.565154	-0.118018	0.696045	-0.075481	0.858968	0.000619761	0.998267	0.177348	0.477564	acr-16	0
WBGene00000056	6.10273	8.79106e-216	5.94144	1.36229e-39	-1.12614	0.0266707	0.303442	0.628844	-0.115431	0.170438	-0.435074	0.121544	0.275523	0.443579	-0.149745	0.603114	0.473878	0.0482217	acr-17	1
WBGene00000057	5.07128	1.69915e-92	-1.99112	0.00131106	1.50418	0.0212308	-0.442037	0.592508	0.162855	0.126663	-0.661375	0.0636766	-0.302992	0.526756	-0.0690885	0.862162	-0.220714	0.503247	acr-18	2
WBGene00000058	3.9378	3.18269e-38	3.73223	9.96005e-06	-0.909163	0.366302	-0.285716	0.818659	-0.0620203	0.663686	-0.0829322	0.86988	0.56771	0.275594	0.307714	0.47106	-0.872078	0.0256615	acr-19	1
WBGene00000059	5.73178	1.77023e-143	4.64359	4.68885e-13	-0.593924	0.43793	-1.28663	0.0902718	-0.216559	0.0252254	-0.42802	0.188081	-0.0656876	0.897639	0.319189	0.290561	-1.77057	3.56795e-10	acr-20	1
WBGene00000063	14.4556	0	-2.39052	1.15192e-15	0.821455	0.0106092	-0.244882	0.539579	-0.174631	0.000462735	0.22044	0.217234	-0.0693634	0.795783	0.0969849	0.601336	0.478026	0.00171802	act-1	2
WBGene00000064	14.4574	0	-2.33158	5.05065e-17	0.792386	0.00804763	-0.0399541	0.922975	-0.155444	0.000847809	0.383096	0.0155805	0.274414	0.166886	0.259688	0.0885391	0.812481	5.12102e-09	act-2	2
WBGene00000065	14.5593	0	-2.19908	2.47086e-14	0.687376	0.0285402	-0.253538	0.506471	-0.159724	0.000944411	0.23798	0.163668	-0.0381374	0.889236	0.107005	0.542403	0.46918	0.00143498	act-3	2
WBGene00000066	13.3964	0	0.121183	0.810726	0.835575	0.100714	-1.87935	0.000224858	-0.525998	2.66631e-12	0.085082	0.783216	0.132718	0.741619	0.368713	0.150115	-0.561763	0.0183343	act-4	5
WBGene00000067	10.1015	3.9139e-255	-5.97859	1.2818e-17	1.63017	0.0326078	-0.745716	0.408065	-0.449971	0.000114094	0.537917	0.197589	-0.9239	0.0528309	-0.328738	0.430249	1.18665	0.000883471	act-5	2
WBGene00000068	6.93672	0	4.1467	2.98277e-26	0.395278	0.381985	-2.39809	2.96239e-08	-0.0533044	0.428918	0.176182	0.440207	0.350163	0.175598	0.344565	0.0818118	-1.14024	1.31347e-09	acy-1	1
WBGene00000069	4.11065	1.17134e-54	2.05612	0.00262557	-1.13068	0.1405	-0.414998	0.660948	-0.285535	0.00523563	0.455527	0.225379	1.115	0.00460579	1.1283	0.000338319	-0.268082	0.444607	acy-2	1
WBGene00000070	7.52664	0	4.31121	9.59784e-36	0.172761	0.684407	-1.68819	1.01607e-05	0.0178837	0.782167	0.195132	0.348311	0.466684	0.0396407	0.525708	0.00270787	-0.638411	0.00023811	acy-3	1
WBGene00000071	7.77829	0	2.97765	2.08108e-17	-0.476826	0.233326	-1.13427	0.00417711	-0.0993973	0.0873418	0.542306	0.00377645	0.475433	0.033047	0.491234	0.00472264	-0.946624	2.37456e-08	acy-4	1
WBGene00000072	4.98198	4.84832e-136	-2.06641	4.28887e-06	1.04894	0.0291853	-1.21686	0.0170902	0.340574	7.45357e-06	0.358739	0.210789	0.58544	0.0667392	0.529478	0.0363462	0.792981	0.000891973	add-1	5
WBGene00000073	8.84099	0	-1.32818	4.5065e-06	-0.398267	0.22049	0.211094	0.58944	0.0992026	0.0436644	-0.142648	0.419775	-0.0483962	0.85625	-0.071095	0.694394	-0.029052	0.862633	add-2	2
WBGene00000074	10.4554	0	4.02232	5.61545e-30	-0.134053	0.762741	-1.37487	0.000484775	-0.305919	1.42622e-07	0.185365	0.394263	0.117893	0.696624	0.31292	0.107031	-0.920494	2.03746e-07	adm-2	1
WBGene00000075	8.75385	0	-2.18104	3.61934e-16	0.45162	0.128224	-0.221896	0.534682	0.060603	0.201216	0.0375157	0.836399	0.189584	0.350886	0.221327	0.136312	0.421037	0.00206896	adm-4	2
WBGene00000079	11.8407	0	2.52385	1.40852e-19	0.520621	0.0915397	-1.25685	4.55738e-05	-0.111867	0.0184367	0.708621	3.42843e-06	0.583651	0.00128999	0.852349	1.0732e-09	-0.528574	0.000186932	adr-1	1
WBGene00000080	11.338	0	0.635595	7.19982e-05	0.192932	0.287182	-0.0321507	0.891697	-0.0776293	0.00359339	0.364122	2.91397e-05	0.177397	0.107758	0.216631	0.00938889	-0.0463618	0.603262	adr-2	1
WBGene00000081	10.8309	0	-2.99836	1.05907e-17	0.040036	0.932428	-0.362397	0.423539	0.348024	1.37291e-09	-0.0616603	0.792552	-0.468496	0.0486661	-0.310401	0.107292	0.152392	0.428721	ads-1	2
WBGene00000082	6.32559	2.83099e-138	5.74119	2.66393e-18	-0.759117	0.319763	-2.21557	0.00270171	-0.604254	1.80283e-09	-0.312702	0.403513	0.538037	0.209484	0.676066	0.0336918	-1.72627	2.41197e-08	adt-1	1
WBGene00000083	9.14239	0	0.394732	0.440497	1.86711	0.000231105	-1.62083	0.00262751	-0.327198	3.70529e-05	-0.179631	0.552526	0.00577057	0.990017	0.00681392	0.984557	-1.08824	6.21164e-06	adt-2	5
WBGene00000084	6.73432	0	-0.709565	0.0933848	0.118373	0.818914	-1.0106	0.0329058	0.255339	0.000117902	0.108333	0.679096	0.159939	0.631069	0.435963	0.0412663	-0.212988	0.328346	aex-1	0
WBGene00000085	3.1418	9.11607e-18	-0.156421	0.862365	1.10224	0.226549	-0.891328	0.390592	-0.34583	0.0169033	-0.207507	0.731102	0.648602	0.305077	0.504478	0.309001	0.532773	0.249384	aex-2	0
WBGene00000086	8.0506	0	4.00583	7.97009e-20	-0.505465	0.319649	-1.7316	0.000408824	-0.00685292	0.930089	0.635154	0.00533352	0.397973	0.166886	0.582494	0.00598784	-1.91404	1.85905e-20	aex-3	1
WBGene00000088	9.60991	0	-4.05671	8.22566e-15	1.23906	0.0281429	0.183191	0.812092	0.24803	0.00388402	0.254036	0.406137	-3.56736	1.83003e-35	-2.40092	4.78476e-23	-2.67241	4.26326e-27	aex-5	2
WBGene00000089	6.94451	0	-1.72384	1.03116e-07	-0.502067	0.162832	0.528052	0.177453	-0.025902	0.668636	-0.871176	6.48218e-07	-0.423727	0.0430236	-0.347207	0.0341103	-0.129796	0.44116	aex-6	2
WBGene00000090	10.5471	0	1.33813	8.22837e-06	1.31218	2.65829e-05	-1.02155	0.00217202	0.0940024	0.0677357	1.2155	4.7336e-14	0.747232	9.76842e-05	0.727918	1.49271e-06	0.122262	0.458342	age-1	1
WBGene00000092	10.0199	0	1.01989	3.47728e-05	-0.397295	0.145032	-0.483916	0.0947734	-0.412739	8.81849e-26	0.115569	0.442892	0.300524	0.0701133	0.517095	2.84007e-05	-0.390278	0.00161482	ags-3	4
WBGene00000093	8.66918	0	-1.51252	4.35508e-08	0.0130304	0.972943	1.33223	1.09053e-05	0.206752	8.22734e-06	0.214985	0.195862	-0.205637	0.328536	-0.412533	0.00476831	0.925104	1.94247e-11	agt-1	2
WBGene00000094	8.96073	0	0.407371	0.0279597	0.95678	3.3173e-07	-0.0655863	0.805909	0.182072	1.14993e-09	0.344408	0.00079307	0.234516	0.0609058	0.324933	0.000594896	0.316914	0.0006753	agt-2	5
WBGene00000095	9.76691	0	0.28515	0.233636	-0.8058	0.000936203	0.219774	0.462084	-0.153938	3.90927e-05	-0.219256	0.0956015	0.0153514	0.943237	0.182819	0.141034	-0.483092	2.01379e-05	aha-1	4
WBGene00000096	5.60877	2.57341e-107	4.46061	6.72298e-10	-0.731245	0.396954	-0.431258	0.669033	0.265198	0.0186666	-0.414097	0.263907	-0.83009	0.0483922	-0.62233	0.0576734	-1.78696	1.98198e-08	ahr-1	1
WBGene00000097	10.2108	0	0.931026	3.24763e-05	0.258267	0.311018	0.106174	0.738334	-0.186822	4.28242e-07	-0.192713	0.146999	-0.0330566	0.876488	0.12935	0.316543	0.614317	3.82531e-08	aip-1	1
WBGene00000098	11.8601	0	-1.36596	3.63455e-17	0.517169	0.00277721	0.407995	0.0291091	0.0840446	0.00213748	0.238809	0.00974996	0.0317554	0.832099	0.078214	0.418346	0.818576	3.26696e-24	air-1	2
WBGene00000099	11.1004	0	-0.627085	2.06208e-06	0.292626	0.0410229	0.227806	0.150146	0.0340778	0.139979	0.114342	0.142378	0.00866572	0.94519	0.0394116	0.631954	0.332626	4.47774e-07	air-2	2
WBGene00000100	12.0141	0	3.7172	4.09331e-15	-0.681109	0.202298	-1.94025	0.000215646	-0.509989	3.94372e-11	0.414214	0.1363	0.272205	0.462562	0.671987	0.00669287	-2.0064	1.00806e-17	ajm-1	4
WBGene00000101	12.3048	0	2.79378	3.11987e-21	1.13767	0.000270742	-1.3663	2.85339e-05	0.165125	0.000845178	1.1366	1.23172e-12	0.608928	0.00156097	0.668316	9.30439e-06	-0.502598	0.000856429	aka-1	1
WBGene00000102	12.0719	0	0.434009	0.0286472	0.573978	0.0055554	-0.258014	0.284095	0.146437	4.63201e-06	0.443475	3.09624e-05	0.133901	0.363469	0.119371	0.281655	0.0611422	0.573215	akt-1	0
WBGene00000103	8.80078	0	2.16664	3.9575e-25	-1.02725	3.82316e-06	0.0176701	0.95678	0.10601	0.00215586	-0.0852085	0.506558	0.0632835	0.716736	0.11278	0.333486	-0.419678	4.46109e-05	akt-2	1
WBGene00000105	10.4566	0	0.171828	0.70144	-0.106796	0.83986	-1.28696	0.00564121	-0.540044	6.65416e-16	0.854089	0.000168689	0.754364	0.00518512	1.02747	7.79543e-07	-0.672423	0.0013453	alg-1	0
WBGene00000106	11.8821	0	-0.518976	0.135949	-1.15774	0.00114235	-0.273764	0.541024	-0.285262	2.23339e-07	0.41568	0.0301698	0.320416	0.180844	0.534444	0.0021527	-0.189863	0.295019	alg-2	3
WBGene00000107	11.9075	0	-0.157172	0.52601	0.893767	0.000254352	-0.189553	0.540152	0.273329	5.50916e-13	0.564774	9.10948e-06	0.181164	0.293162	0.103213	0.4564	0.411018	0.000491602	alh-1	5
WBGene00000109	10.7682	0	1.58619	1.7642e-11	0.453259	0.0806786	-0.945029	0.000295172	0.0404218	0.341964	0.536061	3.53417e-05	0.227209	0.176694	0.270101	0.0323004	-0.138403	0.277004	alh-3	1
WBGene00000110	11.9694	0	0.997672	1.02695e-07	0.0861116	0.708058	-0.543638	0.0102851	-0.0771675	0.0148177	0.00677333	0.957892	-0.0586441	0.714895	0.00288448	0.982989	-0.44034	2.49989e-06	alh-4	1
WBGene00000111	6.15125	1.02838e-142	-4.11095	5.76318e-12	-0.232832	0.752267	1.50972	0.0267893	0.831819	7.73615e-19	0.294346	0.404988	0.0941324	0.860002	-0.0496258	0.899235	-0.149114	0.647704	alh-5	2
WBGene00000112	10.1113	0	-1.96749	1.76689e-09	1.0716	0.00199209	-0.048283	0.921203	-0.0596169	0.311679	0.1807	0.369485	0.124879	0.651265	0.12319	0.536183	1.19305	2.16137e-13	alh-6	2
WBGene00000113	9.78796	0	-1.96565	9.49149e-27	-0.325302	0.110507	0.963204	1.96637e-06	-0.0794221	0.0115138	0.542964	7.64032e-08	0.170702	0.20201	0.11252	0.291659	0.909335	3.3732e-23	alh-7	2
WBGene00000114	13.1864	0	-0.679621	0.0501678	1.6235	3.98186e-06	-0.544707	0.183977	-0.204344	0.000277716	1.05626	8.24182e-09	0.282723	0.253921	0.423034	0.0182946	0.539076	0.00174205	alh-8	5
WBGene00000115	10.7973	0	-4.17583	8.85228e-70	1.39565	1.29245e-08	-0.229561	0.459029	-0.135419	0.000696026	-0.281236	0.0406522	-0.31761	0.0497348	-0.345763	0.00568411	0.58313	1.03457e-06	alh-9	2
WBGene00000116	8.3982	0	-3.69111	4.71381e-23	-0.44898	0.293546	-0.676735	0.132789	-0.119127	0.0641497	-0.313544	0.152971	-0.44232	0.0834422	-0.396591	0.0468594	0.133538	0.515451	alh-10	2
WBGene00000117	9.49435	0	1.28838	3.78799e-07	1.1018	3.13458e-05	-0.861616	0.00226719	-0.122372	0.00392429	0.620384	7.32923e-06	0.307235	0.0766608	0.35636	0.00725118	-0.0950235	0.498563	alh-11	5
WBGene00000118	7.64509	0	-6.54825	2.67204e-46	0.477348	0.367761	0.596825	0.299543	0.474328	4.94905e-10	0.566457	0.0337829	-0.35774	0.304845	-0.253037	0.351027	1.66406	4.7795e-13	alh-12	2
WBGene00000120	11.2523	0	-0.624672	0.0822227	-1.25207	0.000697348	0.0906599	0.860543	-0.265535	3.63835e-06	-0.694858	0.000299969	-0.120305	0.683254	0.220415	0.265315	-0.711616	4.8043e-05	aly-1	3
WBGene00000121	12.4489	0	-2.26869	8.94431e-26	0.29445	0.229942	0.783023	0.00119663	0.19573	4.18645e-08	0.414392	0.000597259	-0.133466	0.428071	-0.297923	0.00929111	0.810223	5.42744e-14	aly-2	2
WBGene00000122	12.5916	0	-2.56104	3.34947e-42	0.131926	0.558932	0.3455	0.126559	-0.141599	5.91958e-06	-0.138683	0.220221	-0.112017	0.448224	-0.0579474	0.623274	0.369917	0.00010877	aly-3	2
WBGene00000123	13.2727	0	1.36121	0.00192909	0.101811	0.854725	-1.05833	0.0340232	-0.190192	0.00941619	1.31247	2.31787e-08	0.681133	0.0180146	0.711626	0.00153052	-0.354084	0.121673	ama-1	4
WBGene00000133	7.54909	7.41151e-78	-8.79646	2.00461e-18	2.25741	0.0366076	1.2513	0.3166	1.02324	8.2056e-11	-0.0555892	0.932566	-0.541836	0.47241	-0.388391	0.499622	-1.82287	0.000178408	amt-1	2
WBGene00000134	4.90328	3.56594e-68	8.91342	2.82949e-28	-1.31352	0.173762	-1.06662	0.278983	0.0944941	0.508063	-0.981088	0.0164737	-0.127428	0.837538	-0.639571	0.0819928	-1.34995	0.000145351	amt-2	1
WBGene00000135	5.48342	4.59403e-162	2.36214	1.0921e-05	-0.882	0.148666	0.0509047	0.949917	0.0415268	0.661102	-0.100814	0.757338	-0.136115	0.747816	0.0203889	0.952351	-0.737811	0.00340328	amt-3	1
WBGene00000136	5.65499	2.86635e-86	-4.05587	4.89876e-10	1.54054	0.0292846	0.283792	0.762366	-0.465167	3.40564e-05	0.250283	0.563605	-0.0365365	0.955834	0.137798	0.754565	3.09242	1.8083e-20	amt-4	2
WBGene00000137	10.0441	0	1.18508	7.84241e-06	-0.691464	0.0151671	-0.583837	0.0581232	-0.250888	4.11889e-09	0.166539	0.29026	0.341688	0.0528331	0.53622	5.52325e-05	-0.597815	5.13629e-06	amx-1	4
WBGene00000138	7.81215	0	-1.42476	0.000267165	-0.880535	0.0365853	-0.496749	0.306394	-0.0417182	0.545727	0.0151807	0.952467	0.124256	0.694041	0.533923	0.00569871	-0.60494	0.00142833	amx-2	3
WBGene00000139	6.08865	2.06308e-189	-4.57555	5.05257e-17	0.0892315	0.899079	-0.377953	0.611632	0.090919	0.324338	-0.819833	0.00407809	-0.404723	0.268177	-0.380825	0.166124	-0.531361	0.0396307	amx-3	2
WBGene00000140	14.8989	0	4.79576	3.8962e-09	0.334689	0.740448	-2.65209	0.00360123	-0.481128	0.000383567	2.299	2.01123e-07	1.71889	0.00111996	1.84793	7.93793e-06	-1.96236	1.48627e-06	anc-1	1
WBGene00000142	11.6548	0	-0.786219	5.63216e-05	0.357361	0.0941852	0.368658	0.108979	0.106234	0.00106964	0.0965536	0.420607	-0.298941	0.0209674	-0.295595	0.00346297	0.320938	0.00113436	aos-1	2
WBGene00000143	10.73	0	-0.133907	0.45324	0.85624	9.42459e-07	-0.0641142	0.79561	0.120279	1.54727e-05	0.659912	4.52815e-13	0.257194	0.022519	0.306374	0.000429891	0.327517	0.000123498	apc-2	5
WBGene00000144	9.38521	0	-1.60771	1.56425e-09	0.0797596	0.812083	1.13754	0.000105681	0.233619	1.41498e-07	0.152907	0.352158	-0.288453	0.127069	-0.533932	0.000110281	1.04474	3.34396e-15	apc-10	2
WBGene00000145	10.2974	0	-1.95127	5.33451e-22	-0.17489	0.461295	1.06808	1.67786e-06	-0.0363363	0.323999	-0.14525	0.232427	-0.365177	0.00626003	-0.749534	8.21982e-14	0.332085	0.00126465	apc-11	2
WBGene00000146	12.612	0	1.99843	1.27227e-15	0.101297	0.74525	-0.97323	0.000453718	-0.218421	1.05752e-07	0.330209	0.0204594	0.3646	0.0296685	0.480972	0.000182255	-0.540084	1.8099e-05	ape-1	1
WBGene00000147	10.2299	0	-0.469341	0.0173765	-0.233127	0.290651	0.680365	0.00158521	-0.261021	1.18177e-16	-0.0476118	0.709097	0.0924529	0.55435	0.256933	0.0117679	0.388018	6.89873e-05	aph-1	2
WBGene00000148	11.0161	0	0.485884	0.014012	0.267963	0.22081	-0.420061	0.0639289	-0.152734	1.44949e-06	0.17501	0.121129	0.279846	0.0297423	0.310498	0.0018498	-0.464836	1.48391e-06	aph-2	0
WBGene00000149	11.9185	0	2.45199	5.07477e-09	-0.820806	0.0743476	-0.932893	0.0562634	-0.0432638	0.579968	0.493495	0.0398204	0.0933471	0.803654	0.356535	0.122294	-1.01663	1.23665e-06	apl-1	4
WBGene00000150	9.71694	0	2.52814	1.63525e-19	-0.288024	0.374835	-0.788186	0.0136653	-0.264474	6.71459e-09	-0.234236	0.153538	-0.103225	0.658107	0.228578	0.135369	-0.757506	4.86232e-08	apm-1	1
WBGene00000151	11.0977	0	2.1131	1.81597e-26	0.73868	0.000455149	-0.649718	0.00362803	0.261742	7.04485e-16	0.350341	0.00158767	-0.111678	0.47599	-0.264478	0.0117011	-0.447508	7.67388e-06	apn-1	1
WBGene00000155	11.5988	0	-2.50869	5.48386e-31	0.756932	0.00104481	0.624443	0.0115094	0.185218	2.53938e-07	0.455214	0.000163795	0.0700476	0.709299	0.150513	0.223772	1.28079	2.11988e-32	app-1	2
WBGene00000156	11.6332	0	2.64111	3.20341e-27	0.488754	0.0697014	-0.934671	0.00060021	0.0840481	0.045601	1.13286	1.25772e-17	0.817411	1.08882e-07	0.848595	3.04755e-12	-0.305577	0.0158883	2024-04-01	1
WBGene00000157	8.39	0	-4.71214	1.7388e-86	-0.512748	0.04957	1.44706	4.1729e-08	-0.17763	9.14774e-06	-0.497089	0.000219567	-0.115596	0.550022	-0.160484	0.236941	0.888754	4.65165e-14	aps-2	2
WBGene00000158	10.8607	0	0.2956	0.106158	0.740202	6.73443e-05	-0.275789	0.201267	-0.0829282	0.00541404	0.717451	7.49622e-14	0.505064	7.95383e-06	0.668143	2.37217e-14	0.370205	3.56849e-05	apg-1	5
WBGene00000159	10.4094	0	-1.23402	2.24242e-13	0.399233	0.0289996	0.59698	0.00146312	-0.0167225	0.601423	-0.448442	1.3425e-06	-0.384542	0.000430549	-0.553455	4.94254e-11	0.308878	0.000291376	aps-1	2
WBGene00000160	11.1723	0	1.85649	5.45762e-08	0.808835	0.0288738	-0.922525	0.0175851	-0.0752043	0.211846	0.838262	6.95853e-06	0.667414	0.00266906	0.799066	3.87612e-06	-0.0115987	0.95498	apb-1	1
WBGene00000161	10.9305	0	0.367118	0.210167	-0.0436078	0.905708	-1.09063	0.000457856	-0.295184	9.07293e-11	0.0793937	0.660315	0.308323	0.112336	0.588742	3.46007e-05	-0.799738	9.22359e-09	apa-2	4
WBGene00000162	11.1763	0	1.36698	0.000122757	0.391186	0.333782	-0.810037	0.0481888	-0.00551744	0.934423	0.974034	3.77778e-07	0.496902	0.0361728	0.432272	0.0210211	-0.315636	0.0885056	apd-3	1
WBGene00000163	12.1466	0	0.962048	1.97965e-07	-0.122113	0.580723	-0.121993	0.629489	-0.155128	2.81477e-07	0.566305	1.34563e-08	0.391748	0.0010022	0.41838	7.51874e-06	-0.371384	6.29518e-05	apb-3	1
WBGene00000164	9.48057	0	-1.9931	4.9763e-14	-0.0449676	0.895807	-0.101176	0.79561	-0.305469	8.65169e-13	-0.490217	0.00077939	-0.0589675	0.800631	0.27705	0.048298	-0.327758	0.0148308	apm-3	2
WBGene00000165	10.0208	0	-3.19893	7.62533e-44	-0.1311	0.640406	1.42325	2.29318e-08	0.003612	0.934763	0.464901	0.000314688	0.0454476	0.831687	0.363874	0.00269861	1.20709	9.23121e-26	aps-3	2
WBGene00000166	4.07263	3.19782e-34	2.3616	0.00776866	0.449632	0.669683	-2.3591	0.0186374	-0.037642	0.814611	-1.00818	0.0429803	0.193335	0.783353	-0.0016667	0.997456	-0.994253	0.0196266	apt-9	1
WBGene00000168	10.9723	0	-0.511909	0.204518	0.688303	0.107408	-0.0620615	0.914047	0.23504	0.000263369	1.07499	3.41451e-07	0.434261	0.107477	0.439979	0.0341057	0.998279	2.60249e-07	apx-1	0
WBGene00000169	9.61028	1.63747e-170	-9.2874	9.74572e-29	-1.36312	0.141733	2.73353	0.0035153	0.154713	0.292247	-1.06585	0.0224301	-0.550814	0.378325	-0.172284	0.743764	-1.66435	5.66941e-05	aqp-1	2
WBGene00000170	12.8098	0	3.90893	1.14192e-12	-4.66866	6.08791e-17	0.446381	0.544252	-0.667489	8.8051e-14	-0.577694	0.0688795	0.205006	0.65709	0.768909	0.0076291	-1.90408	2.70952e-12	aqp-2	4
WBGene00000171	5.31481	1.25555e-162	0.251435	0.6515	-2.90228	1.64304e-07	1.08752	0.0790713	0.0509691	0.583205	-0.532823	0.0577858	-0.399974	0.250803	-0.0281244	0.93005	-0.0978572	0.716338	aqp-3	4
WBGene00000172	5.43324	9.61619e-125	-5.88488	1.44152e-28	0.0210967	0.977028	0.34992	0.631886	0.0111231	0.917269	-0.200021	0.567723	-0.899583	0.0157799	-0.468235	0.12078	1.49575	2.28439e-08	aqp-4	2
WBGene00000174	6.42679	3.68154e-232	0.469069	0.373341	-3.28908	4.51634e-10	1.05506	0.0772934	-0.499408	3.09576e-10	-0.626434	0.0222017	0.116415	0.78074	0.133531	0.648863	-0.27348	0.281907	aqp-6	3
WBGene00000175	9.60146	0	-3.12079	3.43102e-10	2.1021	5.42941e-05	-1.13667	0.0490869	0.157657	0.0663237	-0.552985	0.054087	-0.498388	0.157287	-0.0641744	0.847777	-0.048349	0.868691	aqp-7	5
WBGene00000176	9.96249	0	-2.65275	2.20984e-10	-2.41208	2.25435e-08	0.739342	0.140929	-0.283634	3.93424e-05	0.323361	0.191738	0.547461	0.0528309	0.628887	0.00382032	0.441081	0.0418711	aqp-8	3
WBGene00000177	6.77652	0	-2.63125	6.18337e-12	0.503647	0.239026	-0.202211	0.707767	0.248787	0.000188074	-1.45998	1.61249e-12	-1.30582	2.24757e-08	-1.39783	5.06492e-15	-0.531797	0.00356757	aqp-9	2
WBGene00000178	10.1116	0	-2.8519	4.40331e-21	-0.950936	0.00327008	0.321835	0.410137	-0.475354	2.81411e-22	-0.567208	0.000725463	-0.291075	0.17513	0.116609	0.520492	-0.182185	0.260709	aqp-10	3
WBGene00000179	8.94022	0	-5.80541	1.55055e-69	-0.29176	0.449954	0.735227	0.0574298	-0.485056	1.13454e-19	-0.501935	0.00702924	-0.094071	0.74308	0.277343	0.125546	0.562079	0.000732498	aqp-11	2
WBGene00000180	8.05784	0	-2.79783	1.73672e-22	-0.317202	0.334517	-0.0757402	0.859015	-0.304328	2.75572e-11	-0.264314	0.108609	0.062269	0.802869	0.358041	0.0145191	-0.0688932	0.664687	arc-1	2
WBGene00000181	11.5013	0	-1.9368	4.09944e-28	0.303355	0.121845	0.380216	0.0666651	-0.0674626	0.0264029	-0.182826	0.0765052	-0.271694	0.0220987	-0.358729	8.09213e-05	0.661022	5.35844e-14	ard-1	2
WBGene00000182	12.3653	0	-2.26774	2.7154e-31	0.156143	0.49777	0.0776541	0.786907	-0.33917	1.15746e-26	0.168424	0.145022	0.116772	0.4441	0.350416	0.000525454	0.395974	6.15854e-05	arf-1	2
WBGene00000183	12.5928	0	-2.37316	3.07383e-44	0.250224	0.193316	0.365026	0.0688791	-0.200806	6.95842e-13	-0.27799	0.0039151	-0.0873303	0.524283	0.12202	0.206527	0.625989	1.66034e-13	arf-5	2
WBGene00000184	9.91168	0	-1.39091	1.34169e-12	0.254457	0.252891	0.193294	0.447188	-0.122405	0.000202467	0.112566	0.353529	0.0304961	0.869568	0.0683467	0.573276	0.721586	1.66007e-13	arf-6	2
WBGene00000186	10.1729	0	2.58488	5.48545e-10	0.939529	0.0382704	-1.3167	0.00487641	0.12327	0.0868829	1.18483	1.59202e-07	0.623968	0.0249469	0.651747	0.00261365	-0.285501	0.199732	ark-1	1
WBGene00000187	10.204	0	-0.528716	0.00980168	0.119332	0.623471	0.642598	0.00436623	0.0443018	0.216984	-0.251957	0.0295792	-0.29616	0.02861	-0.209599	0.0542556	0.356393	0.000475597	arl-1	0
WBGene00000188	5.27768	3.12364e-73	6.01868	9.94908e-16	-1.89371	0.0281697	0.298309	0.78926	-0.485181	8.60659e-05	-1.13607	0.00584424	-0.0951419	0.884802	0.0506193	0.914646	-0.801758	0.0277731	arl-3	1
WBGene00000189	9.96216	0	-0.327755	0.179855	-0.360111	0.17077	0.799477	0.00229798	0.126921	0.00138234	-0.142716	0.31884	-0.462397	0.00262004	-0.681049	7.99561e-09	0.295682	0.0144342	arl-5	2
WBGene00000190	7.77135	8.84938e-186	8.99409	7.53908e-43	-5.5754	5.84712e-15	1.50945	0.0572169	-0.407337	0.000212451	-1.2633	0.000392895	-0.388625	0.430361	-0.707262	0.038003	-0.399875	0.241114	warf-1	1
WBGene00000192	11.2204	0	-2.17385	3.19008e-53	0.356105	0.020801	0.535279	0.0007099	-0.0498822	0.0431432	0.0563476	0.535657	0.0312543	0.810246	0.265142	0.000344946	1.10756	2.3091e-55	arl-8	2
WBGene00000193	4.905	8.37352e-59	6.56733	2.49901e-08	-7.58438	7.83689e-08	3.51839	0.00561549	-0.173818	0.305751	-1.42814	0.000692378	-0.306109	0.603576	0.0458075	0.924866	-1.91168	4.27871e-07	arl-6	4
WBGene00000195	9.48114	0	0.304993	0.276992	-0.830605	0.00359976	-0.424676	0.192744	-0.223552	2.48326e-07	0.111939	0.498185	0.274257	0.138023	0.527906	8.82012e-05	-0.396972	0.00325006	arr-1	3
WBGene00000196	8.95129	0	0.579983	0.0415133	1.13578	9.26893e-05	-1.34032	1.10797e-05	0.112092	0.0159561	0.355558	0.0227475	0.173133	0.411729	0.117853	0.470439	-0.547612	8.00256e-05	aars-1	5
WBGene00000197	13.3326	0	-0.119063	0.716017	0.834748	0.00995836	-0.760536	0.0282942	-0.196167	8.87481e-05	0.551516	0.00101992	0.222227	0.327232	0.306311	0.060955	0.0341694	0.847632	aars-2	0
WBGene00000198	11.5493	0	-2.00762	9.72539e-36	0.860241	2.85948e-07	-0.0545463	0.819679	-0.161563	1.20785e-09	-0.188725	0.0439019	-0.035002	0.811442	0.174006	0.0467792	0.552954	6.40643e-12	art-1	2
WBGene00000199	11.0776	0	-1.13934	1.06122e-09	0.420315	0.038546	-0.169727	0.488501	-0.152359	7.58582e-07	0.31302	0.00292563	0.245422	0.0539547	0.36706	0.000135902	0.720105	8.53507e-15	arx-1	2
WBGene00000200	11.378	0	0.186817	0.143607	0.456884	0.000439031	0.0728588	0.671718	0.00331035	0.888603	0.305052	7.15563e-06	0.178051	0.0323805	0.303728	1.24081e-06	0.452487	1.63918e-13	arx-2	5
WBGene00000201	11.1201	0	-1.19182	1.98362e-12	0.276789	0.14205	0.477014	0.0132736	-0.131215	2.9088e-06	0.111829	0.276232	0.0398399	0.793371	0.201915	0.0258814	0.567901	1.67029e-11	arx-3	2
WBGene00000202	9.93286	0	-1.99562	1.81555e-19	-0.112449	0.677737	1.04826	1.74188e-05	0.0352789	0.383459	0.658964	5.49226e-08	0.127225	0.468553	0.0710251	0.609132	1.003	8.94338e-20	exos-4.2	2
WBGene00000203	9.91591	0	-2.01334	1.93801e-26	0.255607	0.23354	0.847939	5.12126e-05	-0.0673037	0.0417199	-0.106009	0.371793	-0.0617614	0.709249	0.134135	0.217097	1.08853	1.5204e-30	arx-5	2
WBGene00000204	10.3733	0	-0.958425	2.2112e-08	0.559492	0.00203691	0.333434	0.0994401	-0.164696	5.71239e-09	-0.231582	0.0189375	-0.0529555	0.721231	0.1647	0.0792288	0.577008	1.33413e-11	arx-6	2
WBGene00000205	9.92201	0	-1.17329	8.90724e-12	0.148794	0.459033	0.796487	2.57634e-05	-0.0145112	0.659973	-0.151926	0.140581	-0.262033	0.0247462	-0.368242	3.42941e-05	0.685803	1.18572e-15	arx-7	2
WBGene00000206	12.2819	0	-2.72793	5.39549e-31	0.765881	0.00234317	0.554338	0.0435044	0.0773557	0.0585629	0.0745419	0.625648	-0.203954	0.238734	-0.245827	0.0555093	0.996119	2.10891e-17	asb-1	2
WBGene00000207	10.9474	0	-3.58678	2.17443e-34	1.03572	0.000915695	-0.296533	0.436837	-0.160903	0.00108269	0.298512	0.081193	0.0738287	0.778401	0.27494	0.0877213	0.294172	0.055811	asb-2	2
WBGene00000208	11.1111	0	1.49319	3.62462e-14	-0.883098	2.02946e-05	0.278308	0.254725	-0.245842	1.98544e-14	0.282705	0.0111637	-0.0540843	0.753764	0.0106088	0.938514	-0.133545	0.204705	trip-4	1
WBGene00000209	11.2916	0	-3.91284	7.32472e-65	0.572806	0.0224112	1.16283	5.11858e-06	0.0953216	0.0160551	0.0262151	0.868333	-0.309446	0.0499306	-0.706887	1.31077e-09	1.18905	4.10848e-25	asg-1	2
WBGene00000210	10.0403	0	-4.28709	2.07812e-70	0.776564	0.00265395	0.159171	0.634209	-0.224255	2.33608e-08	-0.471102	0.000512966	-0.199421	0.265396	-0.518939	2.97829e-05	0.555227	5.27348e-06	asg-2	2
WBGene00000211	8.2308	0	2.28946	7.08218e-16	-1.6218	6.15989e-08	0.45535	0.192002	0.0296992	0.572857	-0.296109	0.0661385	0.0320337	0.902941	-0.225639	0.138694	-0.352313	0.0133569	asm-1	1
WBGene00000212	7.7986	4.42003e-211	-6.28151	1.03882e-25	-0.910949	0.174702	2.29152	0.000579821	0.84058	7.574e-18	0.0407669	0.921303	-1.2577	0.00129341	-0.514678	0.117868	0.485971	0.122522	asm-2	2
WBGene00000213	8.04675	3.06503e-105	-8.08287	3.0455e-20	-2.48603	0.00826511	4.38386	5.71878e-06	1.182	1.23936e-16	-0.111353	0.849775	-1.14931	0.0541203	-0.426226	0.410012	0.856801	0.0610213	asm-3	2
WBGene00000214	13.302	0	-3.11344	0.00011159	-0.158795	0.877136	0.619181	0.564485	0.830111	2.07282e-10	0.897386	0.051382	-0.889233	0.110359	-0.146359	0.779293	0.777459	0.062813	asp-1	2
WBGene00000215	10.0128	5.01685e-139	-10.2319	1.52113e-27	1.13848	0.291396	1.50002	0.19236	0.841696	5.92289e-08	0.795875	0.153828	-0.656554	0.361511	-0.117222	0.854795	1.65897	0.000547894	asp-2	2
WBGene00000216	11.6369	0	-6.81117	1.04184e-21	0.541691	0.521531	1.23296	0.151864	0.670173	1.04504e-08	0.636024	0.129961	-0.52199	0.332271	-0.189555	0.674882	1.14902	0.00159662	asp-3	2
WBGene00000217	11.9109	0	-7.5927	7.35641e-99	0.29006	0.496289	1.19834	0.00316542	-0.0302325	0.657228	-0.0232582	0.925626	-0.430554	0.084848	-0.420825	0.029809	0.668477	0.000269042	asp-4	2
WBGene00000218	11.7017	0	-7.51754	6.07861e-26	-0.813107	0.322121	1.58936	0.0574635	1.003	7.92118e-18	0.659283	0.116632	-1.0142	0.0357175	-0.724536	0.0624714	0.903026	0.0145983	asp-5	2
WBGene00000219	13.2043	0	-2.40807	0.000106758	-1.21994	0.0710997	0.314208	0.719217	0.638935	2.27301e-10	1.2965	0.000137339	-0.395309	0.405406	0.271445	0.460606	0.938356	0.002872	asp-6	2
WBGene00000220	8.3264	0	8.60981	3.06797e-58	-4.27815	2.90885e-13	-0.438083	0.551433	-0.420893	6.70617e-07	-1.33933	7.50142e-07	-0.109764	0.801824	0.316251	0.252617	-1.89869	1.10192e-14	atf-2	4
WBGene00000221	9.22609	0	-3.67881	2.33058e-39	1.11845	0.000154149	-0.817897	0.0104979	-0.165133	0.000414092	-0.685921	8.66175e-06	-0.151646	0.492948	-0.00424085	0.983365	-0.0356185	0.828259	atf-4	2
WBGene00000222	9.25875	0	1.98653	1.10886e-11	-0.851818	0.0067318	-0.968794	0.00317704	-0.171237	0.000336784	0.180026	0.300796	0.519678	0.00563454	0.777824	6.37749e-08	-0.716404	6.9305e-07	atf-6	4
WBGene00000223	11.7722	0	-0.79374	8.10265e-05	0.374276	0.0891227	-0.35503	0.138653	-0.14187	1.6989e-05	0.387263	0.000470543	0.298233	0.025624	0.519863	2.48908e-07	0.149087	0.160057	atf-7	2
WBGene00000224	10.1719	0	2.72498	2.94837e-25	0.167489	0.597203	-0.927278	0.00161737	-0.0919981	0.041175	-0.53372	0.000224942	-0.426047	0.0137488	-0.240502	0.0911554	-0.898558	4.26021e-12	atgp-1	1
WBGene00000225	8.40893	0	1.29073	0.00102897	0.508567	0.247167	-1.60788	0.000180425	-0.33835	9.55886e-08	-0.154463	0.526709	0.196556	0.522708	0.260548	0.231157	-0.514243	0.00963168	atgp-2	4
WBGene00000226	11.5963	0	4.31495	7.9777e-14	1.2866	0.0412305	-2.43062	0.000140438	-0.057188	0.596704	0.875276	0.00714042	0.608936	0.132981	0.764622	0.0120653	-1.82245	2.26805e-10	atl-1	1
WBGene00000227	10.7415	0	2.37612	2.25875e-09	0.541974	0.226718	-1.38363	0.00178172	0.0142641	0.852119	1.43062	2.28189e-11	0.884897	0.000541471	0.889652	1.03337e-05	-0.446308	0.0300507	atm-1	1
WBGene00000228	9.89986	0	-1.35305	0.000251349	1.54604	5.5156e-05	-1.44953	0.000346361	-0.269301	7.36789e-06	-0.0791629	0.743253	-0.28107	0.297988	-0.0351073	0.887715	-0.787405	1.69206e-05	atn-1	5
WBGene00000229	14.3211	0	-2.74022	1.51983e-14	1.62451	1.36878e-05	-0.320784	0.495118	-0.0534681	0.410597	0.422861	0.0393288	0.226291	0.411994	0.323947	0.0984155	0.891758	6.23182e-07	atp-2	2
WBGene00000230	12.8245	0	-1.83538	6.79411e-22	0.499736	0.015586	0.178473	0.476763	-0.12138	0.00013994	-0.0441683	0.727883	0.170361	0.220248	0.122518	0.262962	0.732777	1.26528e-14	atp-3	2
WBGene00000231	12.2799	0	0.960775	0.0188306	0.827275	0.059006	-1.11439	0.01439	-0.064136	0.376898	1.27665	4.07709e-09	0.658022	0.0131401	0.744726	0.000304609	0.0715234	0.757722	atx-2	0
WBGene00000232	7.2554	0	3.43076	3.60028e-17	-0.430053	0.364762	-1.39149	0.00238681	0.29307	4.21124e-06	-0.633345	0.00269149	-0.282193	0.30452	-0.294513	0.147618	-1.47635	4.14106e-15	avr-14	1
WBGene00000233	6.88011	0	-2.73451	2.81774e-11	-0.722307	0.11027	0.471233	0.365758	0.667433	2.66939e-24	-0.336417	0.153633	-0.266613	0.377646	-0.348289	0.10772	-0.152455	0.484477	avr-15	2
WBGene00000235	11.9943	0	-2.60111	1.32936e-41	-0.163466	0.470914	0.713632	0.000915173	-0.130673	4.87636e-05	-0.506158	1.69071e-06	-0.451244	0.000298903	-0.64841	1.65743e-11	0.27735	0.00509573	baf-1	2
WBGene00000236	10.4561	0	-0.963637	4.23291e-09	0.148743	0.435515	0.64433	0.0003778	0.11557	2.55956e-05	0.0813824	0.426365	-0.187259	0.102786	-0.386507	3.99471e-06	0.5745	1.87026e-12	bag-1	2
WBGene00000237	9.21413	0	2.8275	1.9997e-24	-0.830823	0.00546257	-1.11615	0.000303518	-0.070793	0.135861	0.15471	0.349627	0.430154	0.0161469	0.368467	0.00944135	-0.89897	3.20337e-11	bam-2	1
WBGene00000238	7.39215	3.78158e-292	1.10975	0.0244241	-0.377449	0.506796	-0.98285	0.0841159	0.410844	1.8366e-07	0.653465	0.0164699	0.313263	0.395251	0.221176	0.437815	-0.0880123	0.751573	bar-1	0
WBGene00000239	6.3409	1.13534e-218	-7.78939	9.76235e-62	0.949816	0.0634278	1.30332	0.0147399	0.425344	1.15847e-07	-0.504791	0.0725832	-0.572673	0.0850894	-0.58574	0.0214914	1.45843	5.41545e-10	bas-1	2
WBGene00000240	10.0451	0	1.92078	2.17226e-07	0.977773	0.0139932	-0.887672	0.0375134	-0.225785	0.000248563	0.330827	0.128698	0.0355395	0.920763	0.0109322	0.966704	0.18856	0.3498	pah-1	1
WBGene00000241	5.05884	2.21262e-76	6.04248	1.91493e-11	-4.62678	1.50351e-05	1.10201	0.329191	-0.497612	0.000115743	-1.04456	0.00657902	-0.0129741	0.983327	0.135644	0.741103	-1.57308	3.85553e-06	bbs-1	4
WBGene00000242	5.56015	2.62759e-124	7.36895	7.72434e-17	-3.90218	0.000217015	0.782999	0.481594	-0.248543	0.0445472	-1.35464	3.43366e-05	-0.563178	0.156861	-0.216465	0.511016	-2.29065	2.63339e-14	bbs-2	1
WBGene00000244	5.45726	1.55649e-129	4.61597	5.88065e-14	-0.909777	0.20638	-0.465791	0.576353	-0.41954	2.46697e-05	-1.49829	4.40091e-06	-0.106965	0.827622	-0.342219	0.262868	-1.20266	1.78556e-05	bbs-8	1
WBGene00000245	8.36293	0	-2.76833	4.44584e-14	1.42071	0.000224123	-0.635937	0.150285	-0.0190006	0.784311	-0.728468	0.000300509	-0.40324	0.108888	-0.199414	0.338462	-0.474197	0.0106445	bca-1	2
WBGene00000246	6.53037	9.9303e-274	0.937915	0.0416707	-0.840457	0.0910675	-0.485246	0.400828	0.036936	0.663648	-0.452195	0.0833705	0.0226049	0.957182	-0.330711	0.179902	-0.163041	0.504778	bcc-1	0
WBGene00000247	10.7947	0	2.34315	6.04512e-29	-0.433618	0.0610813	0.0616295	0.843252	-0.146211	2.96989e-05	-0.339914	0.00422007	-0.0991045	0.56083	0.0161651	0.910507	-0.0992252	0.389063	bec-1	1
WBGene00000248	10.1575	0	1.4376	1.50404e-06	-0.53046	0.107311	-0.45593	0.210454	-0.540104	1.51878e-29	0.115495	0.535524	0.377526	0.0605382	0.763934	2.90848e-07	-0.561533	0.000176333	ben-1	4
WBGene00000249	10.5337	0	-2.47473	2.13292e-49	-0.333292	0.0712572	1.13719	7.14727e-10	-0.0887018	0.00183908	0.0890694	0.39402	-0.102233	0.438094	-0.199056	0.0278025	0.863127	4.7254e-25	bir-1	2
WBGene00000250	9.51939	0	0.925496	0.00269882	0.410176	0.232627	0.327917	0.399663	0.325158	7.40812e-11	0.740432	1.01701e-05	0.32393	0.132235	0.307369	0.0644701	0.811633	1.12019e-07	bir-2	1
WBGene00000253	8.57784	0	0.0392949	0.919928	0.259621	0.53007	-1.77219	4.32901e-06	-0.0825373	0.160283	0.549611	0.00341851	0.318059	0.18317	0.61009	0.000392497	-1.14534	1.00771e-11	bli-3	5
WBGene00000254	12.4891	0	0.397168	0.00900576	0.366133	0.0235679	-0.304506	0.0833924	0.0507232	0.0478199	0.633674	3.86514e-15	0.314147	0.00117683	0.304914	6.62899e-05	0.128261	0.103028	bli-4	1
WBGene00000255	3.77191	4.71358e-22	-4.71233	2.25289e-06	0.628046	0.590596	0.408602	0.774118	-0.112277	0.5495	-0.828264	0.148149	-0.468133	0.536033	-1.25644	0.0124212	0.0614803	0.911916	bli-5	2
WBGene00000257	12.1261	0	1.92849	8.12193e-13	0.283633	0.361509	-0.91803	0.00230865	-0.0444752	0.360061	0.527739	0.000388527	0.282557	0.13441	0.450375	0.00120636	-0.985651	1.45194e-13	bmk-1	1
WBGene00000259	9.095	0	0.0592108	0.797868	1.42888	2.9118e-11	-0.628976	0.00806389	-0.00434838	0.914009	0.561077	1.20261e-06	0.502636	0.000216492	0.57914	5.1683e-08	0.163078	0.146929	bpl-1	5
WBGene00000262	9.09657	0	0.364964	0.331379	-0.879959	0.0228959	-0.302647	0.52325	-0.391939	1.6115e-11	-1.10335	1.17159e-08	-0.394894	0.107876	-0.0532156	0.819773	-0.54435	0.00247547	bra-1	0
WBGene00000263	11.8442	0	-3.14352	2.15195e-78	0.360986	0.0504466	0.723432	0.000105223	-0.0230387	0.460109	-0.0479581	0.663714	-0.0149308	0.927167	-0.430307	5.40007e-07	1.15487	3.22612e-43	F23H11.5	2
WBGene00000264	9.87284	0	1.59268	1.53539e-14	1.02902	1.88865e-06	-0.75172	0.0011378	0.124332	0.000327623	0.629008	2.87111e-08	0.479789	0.000352447	0.397598	0.000208695	0.135173	0.227842	brc-1	5
WBGene00000265	10.4437	0	0.296536	0.19102	0.485162	0.0407343	-0.245536	0.374857	-0.144881	5.52857e-05	0.391384	0.00123369	0.408183	0.00407605	0.577678	1.25527e-07	-0.0219982	0.863823	brd-1	0
WBGene00000266	8.32775	0	-0.048178	0.894295	-0.0609827	0.884636	-0.509652	0.201267	0.0628763	0.281366	-0.510933	0.00533837	-0.327636	0.15197	-0.197482	0.283467	-0.312134	0.0643069	bre-1	0
WBGene00000267	6.70401	4.7288e-259	-1.18894	0.022712	-1.53734	0.00497065	-0.361381	0.607276	-0.072464	0.409713	-1.09845	3.01809e-05	-0.19044	0.621986	-0.332885	0.201067	-0.982233	3.32992e-05	bre-2	0
WBGene00000268	10.3735	0	-0.00651941	0.979496	0.478465	0.0544969	-0.0117079	0.973832	0.0930514	0.016359	0.41755	0.00104373	0.252318	0.113735	0.366252	0.00203842	0.526518	4.42201e-06	bre-3	0
WBGene00000269	9.11363	0	-2.49414	4.70545e-46	-0.14489	0.481918	1.07527	2.7127e-08	0.0827372	0.00628534	0.244608	0.0164344	-0.0841306	0.562409	-0.118835	0.24206	0.932303	2.31407e-26	bre-4	2
WBGene00000270	8.45819	0	-1.57055	3.74806e-13	0.92555	4.19074e-05	0.261287	0.335688	0.0610125	0.110583	0.21534	0.0938244	-0.0993582	0.57974	0.00737749	0.961769	0.511199	3.0466e-06	bre-5	2
WBGene00000271	10.702	0	2.37459	4.45589e-28	1.13991	4.19885e-07	-1.03955	1.34455e-05	0.0749007	0.0441127	0.894349	2.48943e-14	0.524997	0.000173928	0.590086	7.02492e-08	-0.0510613	0.681807	brf-1	1
WBGene00000272	5.86075	4.17338e-160	7.10458	2.40313e-21	-7.24543	1.04043e-15	2.28186	0.00689638	-0.399111	0.000173978	-0.930409	0.00180138	0.30193	0.445297	0.283762	0.33235	-1.23878	2.92327e-06	bro-1	4
WBGene00000273	13.0414	0	-0.212889	0.677971	-1.34272	0.00826511	0.248336	0.711441	0.434438	2.30056e-08	0.376077	0.181131	0.00580882	0.989901	0.051189	0.873994	0.163227	0.536602	brp-1	3
WBGene00000274	10.9385	0	1.40996	3.08191e-05	0.931972	0.00977158	-1.0831	0.00403797	0.0856511	0.144623	1.17514	9.53493e-11	0.539298	0.0156315	0.504462	0.00404195	-0.0166723	0.933971	btf-1	1
WBGene00000275	12.6518	0	1.54163	4.67435e-11	0.442514	0.0864083	-0.783794	0.00277	-0.042097	0.316904	0.654746	2.69781e-07	0.392774	0.0111555	0.390081	0.00130228	-0.403112	0.000703201	bub-1	1
WBGene00000276	12.0598	0	3.01278	5.60986e-40	-0.0596127	0.838665	-0.427138	0.117501	-0.332612	4.27513e-19	-0.0701589	0.635988	0.151983	0.386774	0.363381	0.00228752	0.00529175	0.969685	byn-1	1
WBGene00000277	11.52	0	1.66746	4.50747e-05	-2.51099	1.86819e-09	0.25651	0.646956	-0.393514	2.84223e-09	0.0720828	0.789996	0.21002	0.515126	0.616661	0.00343263	-0.753247	0.000235125	cab-1	4
WBGene00000279	7.83955	0	-1.00764	0.00163751	-0.147302	0.703707	0.364592	0.361698	0.442733	8.75507e-18	-0.464582	0.00711927	-0.833456	2.02994e-05	-0.985546	7.53932e-11	-0.55302	0.000317182	cah-1	2
WBGene00000280	5.04535	4.15462e-113	3.15613	2.41662e-07	-0.657144	0.355939	-1.35085	0.0598637	-0.0446935	0.679004	-0.805481	0.0130215	-0.0554736	0.914028	-0.0741685	0.833322	-1.02783	0.000252286	cah-2	1
WBGene00000281	7.03954	1.68107e-249	-3.95264	2.40192e-16	0.734387	0.174059	-0.199977	0.775643	0.243243	0.00348508	0.394879	0.179235	-0.270783	0.492766	-0.166116	0.586623	1.88448	1.06892e-14	cah-3	2
WBGene00000282	9.83358	0	-4.22641	6.508e-28	-0.239536	0.607993	-0.161026	0.775078	0.165338	0.0120341	-0.0195459	0.941135	-0.0722264	0.840814	0.267339	0.223829	1.23484	1.609e-10	cah-4	2
WBGene00000283	5.64689	7.95051e-113	-9.04118	1.91438e-56	0.812579	0.205995	1.02246	0.136876	0.450839	5.58053e-06	-0.187876	0.626719	-0.508349	0.246579	-0.414386	0.218321	2.44189	3.82165e-17	cah-5	2
WBGene00000284	5.9225	9.55363e-183	2.43937	3.03545e-06	-1.12539	0.052625	0.0581535	0.940867	-0.00371312	0.969419	-0.681669	0.0182445	-0.406547	0.264867	-0.155154	0.608797	-0.564866	0.0275979	cah-6	1
WBGene00000285	7.88507	0	4.44959	1.29965e-30	-2.16404	2.20448e-07	0.340581	0.513449	0.301286	2.04917e-06	-0.99998	8.53145e-07	-0.621544	0.0104252	-0.78739	2.28983e-05	-1.01822	3.01486e-08	cal-1	1
WBGene00000286	7.37385	0	1.8759	8.1506e-09	-1.70137	7.16355e-07	0.0630813	0.897466	0.123017	0.0286339	-0.512622	0.00506292	-0.155805	0.542329	-0.370522	0.0289045	-0.0859552	0.632714	cal-2	4
WBGene00000287	5.10521	1.04247e-86	2.08193	0.00169404	-1.44296	0.0475599	-0.336689	0.719673	0.560697	1.72958e-07	-0.339533	0.380585	-0.536781	0.242515	-0.393356	0.26367	-0.482885	0.143241	cal-3	4
WBGene00000288	5.69084	8.1581e-158	3.00089	1.19908e-08	-0.806952	0.179269	-0.19056	0.807069	-0.0786757	0.410151	-0.678262	0.0246687	0.247195	0.5404	0.0418964	0.903406	-0.356728	0.190438	cal-4	1
WBGene00000289	11.9222	0	-0.539301	0.0591678	-0.622868	0.0396172	-0.378257	0.272652	-0.316858	2.35589e-12	0.314243	0.0489175	0.281519	0.150718	0.602178	1.98598e-05	-0.503413	0.00033756	cam-1	0
WBGene00000292	11.2577	0	-0.757057	1.39149e-09	0.420529	0.00148057	0.252449	0.0864631	-0.103576	5.45438e-07	0.0268297	0.749334	0.00149151	0.990276	0.245507	0.000138059	0.507186	3.1239e-16	cap-1	2
WBGene00000293	12.3082	0	-0.197405	0.21348	-0.340665	0.0397345	0.0927435	0.660459	-0.214128	4.95646e-18	-0.156775	0.0760162	0.031852	0.817854	0.183001	0.0237585	0.254468	0.000994969	cap-2	0
WBGene00000294	11.5452	0	-0.713687	6.99262e-05	-0.6655	0.000400095	-0.0541342	0.837437	-0.193233	3.02625e-11	-0.0694236	0.53582	0.0404411	0.799876	-0.00590319	0.96212	0.122026	0.198657	cas-1	3
WBGene00000295	4.31269	9.04798e-53	1.81445	0.0124656	-0.899375	0.272884	-0.932021	0.299493	-0.213885	0.0749329	-0.252082	0.566894	0.313864	0.558927	0.0598103	0.896421	-0.371256	0.314147	cat-1	0
WBGene00000296	4.81148	1.82282e-64	3.94627	1.78833e-07	0.736521	0.39486	-2.28784	0.0070529	-0.165512	0.168985	-0.0956899	0.836254	0.448066	0.376684	0.499546	0.179997	-1.33932	0.000184845	cat-2	4
WBGene00000298	8.71976	0	-5.33004	2.05137e-49	-0.165084	0.711078	0.572305	0.195285	0.50944	1.34012e-17	-0.886952	8.18403e-06	-0.959049	3.36764e-05	-1.12774	3.98674e-10	0.346721	0.0646592	cat-4	2
WBGene00000301	14.3742	0	-0.266617	0.666683	-3.2614	3.56393e-08	0.707266	0.325053	-0.427124	6.29273e-06	-0.443888	0.192264	-0.00242156	0.99604	0.360548	0.270666	-1.094	0.000159332	cav-1	3
WBGene00000302	4.84081	3.07665e-74	-2.08498	0.00116717	-2.11694	0.0017483	0.912352	0.246663	0.874934	5.97861e-15	-0.588321	0.125683	-0.701179	0.123531	-1.01067	0.00252883	0.662414	0.0416673	cav-2	2
WBGene00000366	12.9507	0	3.70268	4.12101e-13	0.241527	0.700518	-2.07673	0.000238475	-0.267397	0.00178093	1.22231	1.26285e-05	0.884717	0.00864995	1.04769	6.15528e-05	-1.34548	1.39578e-07	cbp-1	1
WBGene00000367	8.25789	0	5.86966	1.28914e-51	0.201998	0.671235	-2.55499	2.31011e-09	-0.169647	0.00590154	0.328663	0.12004	0.429516	0.0816826	0.396421	0.0397086	-1.92815	1.14415e-25	cca-1	1
WBGene00000368	7.58489	0	1.74454	2.46302e-09	0.00384516	0.992997	-0.764548	0.0226621	-0.0627871	0.227649	-0.549209	0.000721785	-0.188837	0.387052	-0.214453	0.17626	-0.450293	0.001993	ccb-1	1
WBGene00000369	11.2552	0	-0.542065	0.0374066	0.181858	0.546979	0.238129	0.473122	-0.0611692	0.170807	0.547812	9.41563e-05	0.205088	0.274663	0.354152	0.00814423	0.678119	9.59621e-08	ccf-1	0
WBGene00000370	11.2442	0	0.623164	0.0539501	-2.42606	3.45988e-14	0.734981	0.0441033	0.296149	9.20884e-09	0.101399	0.615063	-0.071359	0.800275	-0.167042	0.361848	0.265254	0.109284	ccg-1	4
WBGene00000371	12.2454	0	-2.91997	1.08847e-58	0.486263	0.0131223	0.6179	0.00238934	-0.114347	0.000167062	-0.294678	0.00413696	-0.13031	0.34555	-0.118005	0.256771	1.03581	1.5204e-30	cox-5B	2
WBGene00000372	4.58543	6.20125e-29	0.669264	0.604159	-2.14841	0.115482	0.282153	0.875561	0.401641	0.0310379	-0.561166	0.351196	-1.19325	NA	-1.68526	0.00101686	-1.9917	0.000105542	cyp-13A7	0
WBGene00000373	9.56851	0	-0.155687	0.769251	-2.87763	9.80093e-09	0.809275	0.169048	-0.770999	8.10514e-23	-1.11463	2.60241e-05	-0.524584	0.118553	-0.237043	0.402824	-0.712959	0.00370444	cyp-14A5	3
WBGene00000375	9.66066	0	-1.74471	6.08283e-24	0.444566	0.0175045	0.686879	0.000345317	0.200891	2.56633e-12	0.386351	7.0188e-05	0.0503293	0.744064	0.0834781	0.423996	0.842243	2.68829e-22	cyp-44A1	2
WBGene00000376	12.7307	0	0.0554066	0.836195	0.182822	0.525641	-0.432527	0.13832	-0.152134	0.000164972	0.920103	2.43762e-12	0.574511	0.000244233	0.667847	4.79818e-08	0.070743	0.604926	ccr-4	0
WBGene00000377	13.0821	0	-0.882839	1.42631e-07	0.966393	2.14595e-08	-0.203438	0.333158	-0.145427	1.2582e-07	0.121564	0.224692	-0.0668554	0.632949	-0.00556025	0.96212	0.333966	7.76353e-05	cct-1	5
WBGene00000378	11.9447	0	-0.405498	0.150853	1.71243	8.71472e-10	-0.742458	0.0165526	-0.0906786	0.0527273	0.839478	1.35436e-08	0.450562	0.012428	0.557669	6.37245e-05	0.719448	1.26956e-07	cct-2	5
WBGene00000379	12.8001	0	0.943433	3.36162e-07	1.37304	2.48002e-13	-0.831553	4.21548e-05	-0.155421	3.00814e-07	0.235476	0.0254555	0.151803	0.263546	0.176473	0.0795429	0.128028	0.194001	cct-4	5
WBGene00000380	13.4939	0	-0.322081	0.0307034	1.0598	8.76617e-13	-0.501119	0.00203145	-0.180089	3.28584e-14	0.127154	0.138571	0.0754165	0.516496	0.0765575	0.368705	0.32777	7.50935e-06	cct-5	5
WBGene00000381	12.3354	0	-1.08986	1.96837e-08	1.00814	5.32713e-07	-0.113587	0.674887	-0.106716	0.00100368	0.558874	1.20273e-07	0.294853	0.0231812	0.397924	6.3286e-05	1.03307	5.51307e-27	cct-6	2
WBGene00000382	11.1023	0	-0.0564414	0.725069	0.618689	6.51531e-05	-0.0510717	0.81498	-0.00641704	0.821465	0.397076	9.52664e-07	0.306739	0.00146408	0.415095	2.67532e-08	0.460341	4.53802e-10	cdc-6	5
WBGene00000383	12.2128	0	2.75031	4.2632e-23	0.16531	0.624551	-1.2442	5.2152e-05	-0.148682	0.00141986	0.419244	0.00765111	0.408016	0.0287095	0.643115	5.47608e-06	-0.741752	1.01024e-07	cdc-14	1
WBGene00000386	11.8698	0	-0.944737	0.000272452	0.722803	0.00873805	0.00825053	0.983945	0.132439	0.00213745	0.932875	1.9238e-11	0.324454	0.0650243	0.334701	0.0139694	0.832643	7.67322e-11	cdc-25.1	5
WBGene00000387	10.8979	0	-0.502403	0.141139	-0.762634	0.0331163	-0.532603	0.182563	-0.29615	3.70029e-08	0.355028	0.0611806	0.425816	0.0562857	0.680657	4.92486e-05	-0.26379	0.128529	cdc-25.2	0
WBGene00000388	9.67854	0	-1.81537	2.90451e-13	0.732943	0.00585155	0.242704	0.452472	0.235835	8.7119e-09	0.53588	0.00010395	0.0275739	0.908127	0.0650199	0.682499	0.639641	3.18676e-07	cdc-25.3	2
WBGene00000390	11.5762	0	-0.0289274	0.857094	0.357323	0.023076	-0.138477	0.464383	-0.0888796	0.000243395	0.306605	0.000142027	0.250385	0.00926718	0.392709	8.79431e-08	0.490185	1.25776e-11	cdc-42	0
WBGene00000391	5.33296	3.05695e-163	0.0441725	0.931358	1.0251	0.0384113	0.0700101	0.917385	0.12546	0.120131	0.737205	0.00449908	-0.00400585	0.992127	0.0530081	0.866345	0.247295	0.326397	cdd-1	0
WBGene00000392	9.05009	0	-4.03505	3.40986e-49	0.80295	0.00635071	1.04526	0.000616954	0.0561948	0.260376	0.378531	0.0171316	-0.255663	0.20517	-0.473326	0.00108848	1.51235	3.59926e-28	cdd-2	2
WBGene00000393	9.49936	0	-0.133629	0.504461	-0.326952	0.116086	-0.00172347	0.995157	-0.0252838	0.462785	-0.0909802	0.436365	0.150652	0.274296	0.218597	0.028311	0.16064	0.102713	cdf-1	0
WBGene00000395	9.21991	5.61217e-198	3.24896	1.68984e-05	0.801913	0.351977	-2.95158	0.000384083	-0.772237	9.55253e-11	0.429295	0.332405	0.57485	0.285083	0.96316	0.0120854	-3.17615	2.68008e-18	cdh-3	4
WBGene00000396	13.2042	0	8.17062	1.32083e-34	-1.36576	0.0627664	-2.79661	0.000156111	-0.374331	0.000796744	0.994387	0.00838909	0.881991	0.0516251	1.12609	0.0011345	-3.02822	5.16913e-20	cdh-4	1
WBGene00000397	6.2628	1.2018e-114	4.58421	1.17629e-11	-1.01872	0.185065	-0.806176	0.346707	0.0680701	0.575987	0.759526	0.0422758	0.826765	0.0611092	0.994494	0.00326466	-0.784602	0.0215117	cdh-5	1
WBGene00000399	5.1652	7.59065e-45	8.11435	7.47844e-19	-2.20305	0.0346895	-0.525164	0.686688	-0.275263	0.0765387	0.113082	0.847711	0.230439	0.763912	0.198959	0.721132	-0.618216	0.188501	cdh-7	1
WBGene00000401	7.23258	4.49798e-253	7.0836	3.16457e-36	-2.97558	2.25711e-06	0.0204369	0.982434	-0.450583	2.71539e-07	-0.610523	0.0376426	0.272035	0.494405	0.276773	0.341465	-1.6096	3.61298e-10	cdh-9	1
WBGene00000402	6.04182	2.94818e-109	5.16755	1.05405e-12	-2.69105	0.000746388	-1.14913	0.20012	-0.145002	0.221137	0.273724	0.498042	0.288422	0.581703	0.291096	0.446022	-1.50663	6.16422e-06	cdh-10	4
WBGene00000403	10.3882	0	3.26514	3.99031e-27	-1.10187	0.000646831	-0.77708	0.0263668	-0.288985	4.48707e-09	0.156567	0.397118	0.317453	0.13192	0.623832	4.71718e-05	-1.01887	9.70543e-12	casy-1	1
WBGene00000405	12.8419	0	-1.43337	3.66085e-17	-0.139661	0.485367	0.677339	0.000334243	-0.0624521	0.0326552	-0.0390745	0.72946	-0.106653	0.41948	-0.242463	0.00682586	0.502346	3.49364e-09	cdk-1	2
WBGene00000406	8.90311	0	-1.93802	1.86621e-12	-0.870263	0.00297029	0.551394	0.0903543	-0.174856	0.0001174	-0.264932	0.0972939	-0.0340388	0.896202	0.183395	0.232993	0.146014	0.322056	cdk-4	2
WBGene00000407	9.79996	0	-1.61327	1.05677e-24	0.621979	0.000176141	0.426023	0.0179199	0.13078	8.00145e-07	0.332287	0.00021076	0.20508	0.0629843	0.198868	0.0206228	1.12454	2.04473e-45	cdk-5	2
WBGene00000408	11.2038	0	-0.205857	0.162434	-0.121305	0.464546	0.629792	5.53511e-05	0.0194024	0.459026	-0.0363603	0.696778	-0.0585875	0.62101	-0.233235	0.00157642	0.44032	4.60011e-10	cdk-7	2
WBGene00000409	10.7653	0	0.476711	0.00719432	0.199389	0.318168	0.293481	0.16358	0.168553	3.53011e-09	0.440898	3.82664e-06	0.21251	0.0761212	0.259096	0.00448202	0.219767	0.0145897	cdk-8	0
WBGene00000410	10.3124	0	1.68091	1.08966e-18	-0.0090634	0.972943	-0.124309	0.635863	-0.00334522	0.926631	0.423758	6.25363e-05	0.314865	0.0132879	0.413065	2.44041e-05	0.349889	0.000322091	cdk-9	1
WBGene00000411	13.0408	0	0.80713	0.000262622	-0.391032	0.106381	-0.358815	0.17657	-0.158259	1.21488e-05	0.291889	0.0191543	0.307124	0.0372092	0.546744	7.83619e-07	-0.0107523	0.934644	cdl-1	4
WBGene00000412	3.67433	1.03502e-31	-4.90121	9.8101e-09	0.244768	0.815225	0.350148	0.772239	0.0813711	0.594106	0.25337	0.596339	-0.566193	0.32657	-1.11995	0.00546351	-0.0385013	0.931278	cdr-1	2
WBGene00000413	11.6675	0	1.77143	3.35827e-10	0.237961	0.470987	-1.17093	0.00016957	-0.123567	0.00939348	0.373115	0.0197569	0.366345	0.0551193	0.508206	0.000453507	-0.638515	6.3126e-06	cdt-1	1
WBGene00000414	10.6317	0	-0.0329738	0.924473	-1.96534	7.3525e-10	0.54772	0.141979	-0.429849	9.4157e-18	-0.240122	0.189419	0.189141	0.426792	0.50407	0.00155713	-0.512711	0.00105549	cec-1	3
WBGene00000415	11.9725	0	0.504211	0.0621347	-0.212533	0.491179	-0.147897	0.68844	-0.0808708	0.0747405	0.590461	4.32401e-05	0.41699	0.0168242	0.399844	0.00348897	0.0837064	0.569091	ced-1	0
WBGene00000416	11.0283	0	-1.46428	3.51257e-14	0.0359211	0.885022	0.584363	0.00746092	0.0842298	0.0106788	0.300059	0.00623089	-0.22431	0.0966092	-0.199975	0.0577247	0.935715	1.99891e-22	ced-2	2
WBGene00000417	11.0954	0	0.0453329	0.906599	1.21595	0.00100309	-0.566198	0.18077	0.122906	0.0398342	1.10952	4.63203e-09	0.532629	0.0224057	0.674495	0.000170692	0.603701	0.000666419	ced-3	5
WBGene00000418	10.0056	0	1.49714	1.21835e-18	0.47965	0.00876848	-0.354976	0.0765599	-0.129176	3.69703e-06	0.398851	1.98524e-05	0.4405	4.86003e-05	0.652982	5.27986e-15	-0.0675747	0.473156	ced-4	1
WBGene00000419	11.0008	0	3.55183	1.0929e-24	1.43529	8.47926e-05	-1.89418	6.90113e-07	0.126982	0.032335	1.19487	1.90585e-10	0.794896	0.000384097	0.730181	3.87022e-05	-0.62266	0.000416177	ced-5	1
WBGene00000420	10.7472	0	0.975662	1.74596e-05	0.0449797	0.876829	-0.229844	0.430756	0.152676	4.64255e-05	0.488451	9.06651e-05	0.155989	0.364996	0.160117	0.209675	0.36297	0.00163916	ced-6	1
WBGene00000421	12.5185	0	3.42014	1.01662e-17	0.552821	0.221147	-1.86474	2.29666e-05	-0.0880984	0.2127	0.951412	1.39047e-05	0.595245	0.0260324	0.645559	0.00186247	-1.23341	5.72976e-10	ced-7	1
WBGene00000422	7.92021	0	-2.62969	7.87472e-10	-0.761229	0.106288	0.365288	0.519535	-0.260859	0.000138556	-0.385753	0.108921	0.125516	0.720834	0.236614	0.313189	-0.694776	0.000873861	ced-8	2
WBGene00000423	10.8472	0	-1.05692	1.06625e-09	-0.313842	0.100772	0.746861	9.19667e-05	-0.0448722	0.140714	0.349196	0.000290693	-0.0573927	0.701534	-0.0428055	0.698903	0.812982	2.96563e-21	ced-9	2
WBGene00000424	10.2341	0	-0.420287	0.0419836	0.0477936	0.853473	-0.1148	0.684703	-0.27423	5.21088e-17	0.354258	0.00168327	0.353551	0.00773031	0.51882	3.41457e-07	0.33312	0.00116562	ced-10	0
WBGene00000425	9.67712	1.67226e-274	3.84288	6.85614e-09	-3.37767	1.16574e-06	-0.503599	0.575673	-0.356954	0.00104438	0.140763	0.743731	0.536089	0.259726	1.10106	0.00101912	-2.21216	7.66304e-12	ced-11	4
WBGene00000426	11.3286	0	2.37421	8.56629e-47	0.175003	0.362066	-0.450888	0.0175526	0.0135925	0.66147	0.489757	4.56259e-08	0.2522	0.0219688	0.152623	0.0906989	-0.536221	7.12311e-11	ced-12	1
WBGene00000427	3.10793	7.86446e-14	4.05252	0.00276776	-5.2038	0.00132137	3.07081	0.048751	-0.542739	0.00478652	0.0565945	0.933573	0.781676	0.266341	0.335468	0.571891	-0.772811	0.149328	ced-13	3
WBGene00000428	4.34703	9.91878e-43	2.91084	0.000431698	-0.756778	0.441335	0.313754	0.795811	-0.0474641	0.759633	-0.743383	0.110049	-0.417435	0.493896	-0.342024	0.447818	-0.640619	0.114432	ceh-1	1
WBGene00000429	4.7343	5.87008e-65	4.49206	8.64718e-09	-0.44253	0.643791	-1.8219	0.0441727	-0.133518	0.313826	-0.958456	0.0180331	-0.684079	0.159988	-0.352986	0.360057	-1.44566	4.28204e-05	ceh-2	1
WBGene00000430	6.87067	3.87288e-71	0.481607	0.657727	-3.52678	0.00139894	2.13158	0.0765912	-0.561654	0.000351706	-1.46986	0.00454648	-0.179138	0.829997	0.382601	0.482373	-2.38474	2.57789e-07	ceh-5	3
WBGene00000431	4.19501	2.41749e-42	5.2144	1.90798e-10	-1.27014	0.187968	-0.367868	0.754834	-0.00428572	0.976674	-1.15684	0.0120235	0.0370612	0.95772	0.0439252	0.93037	-0.727346	0.0648112	ceh-6	1
WBGene00000433	5.18499	2.7695e-65	8.03448	1.72292e-12	-5.64218	4.09344e-05	1.62038	0.226025	-0.0560576	0.746274	-0.528002	0.224335	-0.25966	0.668224	0.177423	0.692503	-2.19662	9.05453e-09	ceh-8	1
WBGene00000435	6.21112	1.06428e-108	8.47564	1.17529e-29	-3.16865	0.000249481	0.726112	0.468282	-0.199753	0.101763	0.153041	0.727883	0.629618	0.18082	0.394725	0.297548	-1.25876	0.000242445	ceh-10	1
WBGene00000437	7.71294	0	1.52666	0.00149769	-2.69484	5.97411e-08	0.579063	0.33549	-0.211507	0.00751601	-0.542104	0.0438085	0.410087	0.219994	0.305921	0.243662	-0.377096	0.124316	ceh-13	4
WBGene00000438	5.08055	6.91872e-110	-1.55844	0.00877062	-0.325123	0.644723	-0.907242	0.205937	0.160446	0.101255	-0.410663	0.22112	0.0139085	0.978567	-0.193449	0.559433	-0.293408	0.323243	ceh-14	0
WBGene00000439	7.40282	4.34524e-172	2.45477	0.000203846	-4.66073	1.64635e-11	1.16049	0.148027	-0.377261	0.000389221	-0.537803	0.148816	0.353774	0.4728	0.728449	0.0293616	-0.829353	0.0105626	ceh-16	4
WBGene00000441	7.16493	0	1.40679	0.000289721	-0.00168813	0.997464	-1.52075	0.000369348	-0.120523	0.0618991	0.120179	0.617251	0.0799052	0.812386	0.273584	0.188291	-0.57535	0.00271882	ceh-18	4
WBGene00000442	4.41347	2.22411e-72	0.315759	0.632348	0.504991	0.479873	-0.187806	0.83506	0.610706	1.29513e-08	-0.56191	0.1219	-0.580652	0.180368	-0.632537	0.0478891	-0.276766	0.392483	ceh-19	0
WBGene00000443	10.4797	0	2.36134	4.32851e-10	-2.31087	3.36265e-09	-0.38473	0.43222	-0.429533	2.2916e-12	-0.433134	0.0444635	0.120669	0.706928	0.618874	0.00139852	-1.10417	3.37355e-09	ceh-20	4
WBGene00000444	8.66285	0	-2.22088	1.79901e-17	0.0587733	0.860799	0.310887	0.346347	0.00782774	0.875172	0.623274	1.54931e-05	0.491277	0.00424751	0.754461	1.03542e-08	0.696589	1.10212e-07	ceh-21	2
WBGene00000448	7.54262	1.01598e-222	6.03351	1.29368e-21	-4.6996	2.27507e-11	0.661282	0.432625	-0.457031	2.58344e-06	-0.445397	0.183098	0.8157	0.0286394	1.03795	0.000293284	-1.874	3.94794e-11	pros-1	4
WBGene00000449	4.60731	2.18824e-56	6.75381	1.06009e-15	-4.71388	2.60683e-06	1.48488	0.148295	-0.2911	0.026449	-0.406359	0.3499	0.550003	0.272399	0.722414	0.0488861	-0.539512	0.146513	ceh-27	1
WBGene00000451	4.57099	1.35247e-103	-4.97271	6.05294e-10	-4.31539	1.7128e-07	-0.320298	0.776396	-0.573848	8.62976e-11	-0.954187	0.00159781	0.245205	0.533298	0.500614	0.05795	-0.620387	0.0190315	ceh-30	3
WBGene00000453	10.3815	1.01378e-265	-1.47677	0.0429735	-0.596453	0.473686	-0.979645	0.266122	-0.3276	0.00601375	0.300595	0.497085	0.594064	0.251249	1.29589	0.000370887	-1.57712	9.26092e-06	ceh-32	0
WBGene00000455	4.76131	4.69532e-56	3.00845	5.00888e-05	-3.33922	3.23056e-05	0.436624	0.677459	0.218501	0.0876829	-0.514842	0.246523	0.553543	0.292935	0.197939	0.659807	0.275714	0.486548	ceh-34	4
WBGene00000457	3.59117	8.20033e-25	2.07952	0.0421484	-4.22901	0.000220299	1.43435	0.260612	-0.00812494	0.960632	0.150402	0.788128	0.218022	0.763634	0.688701	0.125456	-0.406466	0.377462	ceh-36	4
WBGene00000458	7.89917	0	-0.950783	0.0168046	-0.389297	0.386295	-0.78543	0.0883033	-0.0849901	0.209042	-0.163281	0.498747	0.238999	0.418605	0.792155	4.80188e-05	-0.231697	0.261891	ceh-37	0
WBGene00000459	11.8019	0	1.12679	3.10427e-07	0.427948	0.0757708	-0.822546	0.000733228	-0.0790226	0.0348228	0.488329	5.07581e-05	0.494032	0.000467996	0.659276	1.79521e-09	-0.355725	0.00143941	ceh-38	1
WBGene00000460	9.85578	0	-0.160001	0.602334	0.0884393	0.805275	-0.536788	0.113902	-0.123025	0.010737	0.0113746	0.953812	0.0762548	0.761162	0.337445	0.0260258	-0.0254819	0.879946	ceh-39	0
WBGene00000461	8.297	0	-2.30223	3.9986e-09	-0.870953	0.0405503	0.17222	0.760271	0.0291285	0.685192	0.0148811	0.954621	0.0801277	0.816525	0.205466	0.352178	-0.382549	0.0546201	ceh-40	2
WBGene00000462	8.16396	0	-3.43356	5.77273e-35	-0.071942	0.840043	0.882746	0.00491085	0.00519613	0.922301	0.078752	0.667304	0.113085	0.629323	0.497219	0.000570844	0.798601	9.8743e-09	ceh-41	2
WBGene00000463	11.4257	1.67482e-301	1.5751	0.0358473	-3.52856	3.85391e-06	0.10623	0.922481	-0.512737	2.20658e-05	-0.503419	0.250528	0.159447	0.808663	0.770927	0.0505267	-1.45821	7.64999e-05	ceh-43	4
WBGene00000464	11.6615	0	1.6035	7.85403e-20	0.475171	0.0123983	-0.73544	0.000161634	-0.0525899	0.0839356	0.319809	0.0010766	0.242944	0.04012	0.24074	0.00918299	-0.522856	2.45376e-09	ceh-44	1
WBGene00000465	13.6774	0	-0.780311	0.211896	1.21357	0.0644601	0.125142	0.888213	0.269053	0.00786497	1.6983	1.85576e-07	0.846925	0.035726	0.801817	0.0112151	1.75861	3.87123e-09	cpg-1	0
WBGene00000466	11.3316	0	1.86293	3.39819e-26	0.18253	0.370774	-0.694754	0.000386982	-0.14231	9.00547e-07	0.263173	0.00816668	0.308801	0.00768636	0.482439	4.92403e-08	-0.360408	5.0606e-05	cel-1	1
WBGene00000467	10.2891	0	0.636443	0.000320622	0.639666	0.000549511	-0.108648	0.653788	0.160148	2.67685e-08	0.456263	2.10502e-06	0.30294	0.00907474	0.380619	2.21675e-05	0.31095	0.000500709	cep-1	5
WBGene00000468	3.99612	7.79097e-28	7.60285	1.68733e-08	-5.06303	0.00147869	0.682319	0.706096	0.0955717	0.635204	-0.487964	0.370915	-0.19967	0.797781	0.453233	0.357859	-1.80431	0.000126392	ces-1	1
WBGene00000469	10.1015	3.15899e-261	5.41943	1.82688e-14	-6.66723	1.19663e-19	1.64628	0.0494838	-0.560154	1.2496e-06	-1.04261	0.00781189	0.0138147	0.983415	0.459776	0.242516	-1.85066	9.93443e-08	ces-2	4
WBGene00000472	13.5389	0	-0.218706	0.309391	0.00714716	0.979941	-0.312995	0.210645	-0.278542	5.35965e-17	0.216932	0.0665351	-0.11473	0.476136	-0.0593287	0.64311	-0.307569	0.00322642	cey-1	0
WBGene00000473	13.8735	0	-3.94952	1.77714e-28	1.11238	0.00359976	0.822614	0.0483724	0.166229	0.00601375	0.556681	0.00585397	0.029489	0.932552	-0.0600797	0.799719	1.48055	7.66773e-17	cey-2	2
WBGene00000474	12.8933	0	-3.50904	3.70279e-27	0.914049	0.00912187	0.943945	0.010814	0.183295	0.000789547	0.381433	0.0425053	-0.242687	0.32301	-0.216169	0.244694	1.52092	5.0498e-21	cey-3	2
WBGene00000475	13.3277	0	-0.483464	0.0681671	0.584489	0.0370132	-0.306281	0.345447	0.045924	0.321514	0.567777	6.24056e-05	0.38068	0.0274093	0.33151	0.0150533	0.676205	1.51921e-07	cey-4	0
WBGene00000476	7.04917	0	5.35691	1.0306e-26	-2.58325	3.1255e-06	-0.822089	0.181949	-0.539142	6.44926e-14	-0.929259	5.30921e-05	0.422116	0.131371	0.345	0.116457	-2.05229	1.99178e-22	cfi-1	4
WBGene00000477	5.64845	2.0748e-186	4.21455	7.81487e-16	-1.54622	0.00825746	-0.515243	0.452397	0.490578	4.13516e-10	-0.0223567	0.944076	0.270087	0.448759	0.468495	0.0567783	-0.883068	0.000252041	cft-1	1
WBGene00000478	10.3838	4.03285e-271	3.98266	1.74398e-08	-3.94902	7.05968e-08	-0.276454	0.79044	-0.505535	1.30554e-05	-0.497842	0.234789	0.258884	0.660798	0.833984	0.0253253	-1.6859	1.59772e-06	cfz-2	4
WBGene00000479	13.1416	0	-1.94215	0.00012805	1.79069	0.000769027	-0.706083	0.255682	0.185583	0.0307957	1.36169	6.59944e-07	0.786131	0.0189426	0.88071	0.000700782	1.30086	2.31919e-07	cgh-1	2
WBGene00000480	12.3431	0	0.45092	0.0780686	0.0182904	0.95699	-0.219631	0.502852	-0.0193111	0.679203	0.54214	7.44488e-05	0.179094	0.340181	0.23021	0.0904256	0.266109	0.0394489	cgp-1	0
WBGene00000481	4.53257	9.80333e-56	-1.58013	0.030997	-0.639561	0.441785	-0.265626	0.801454	0.206475	0.101482	-0.728728	0.0812554	-0.429268	0.427129	-0.44955	0.251885	0.00363316	0.993337	cha-1	0
WBGene00000482	12.009	0	3.60234	6.66004e-11	-0.832779	0.178474	-2.30668	0.000154111	-0.232975	0.0124088	0.806049	0.00946973	0.60602	0.114164	0.859856	0.00264691	-2.21898	3.94232e-16	chd-3	4
WBGene00000484	4.80209	1.29399e-65	6.73591	4.79472e-11	-4.4913	0.000220877	0.600876	0.664074	-0.457427	0.000941217	-1.16559	0.00341854	0.350736	0.496508	0.568156	0.110574	-1.91399	8.56607e-08	che-2	4
WBGene00000485	7.02828	1.43142e-163	9.5147	3.29775e-39	-0.347173	0.700579	-3.04267	0.000124107	-0.422921	5.58173e-05	0.571011	0.107363	0.729674	0.0783255	0.844244	0.00784206	-2.94794	6.00146e-20	che-3	1
WBGene00000488	4.25274	1.47989e-56	5.93886	5.76877e-15	-1.71201	0.0458825	-2.10243	0.0151402	0.287802	0.0140321	-0.327962	0.432169	0.165916	0.767764	0.22898	0.551311	-0.99835	0.00378117	che-7	1
WBGene00000490	6.13332	8.25105e-130	9.33602	1.55944e-30	-1.79006	0.0584417	-1.65611	0.0741496	-0.430355	0.000146577	-0.779141	0.0266104	0.301784	0.522951	0.130484	0.730712	-2.68276	1.23665e-16	che-11	1
WBGene00000491	6.43203	3.70347e-304	6.51409	3.50042e-34	-2.14569	0.000379267	-0.865439	0.180192	-0.032428	0.706021	-0.196271	0.446148	0.206582	0.523425	0.0859036	0.741017	-1.88501	4.44666e-18	che-12	1
WBGene00000492	6.3405	9.49514e-126	5.53586	5.01235e-13	-2.3329	0.00736383	-0.356682	0.74773	-0.582128	3.29715e-07	-1.35696	0.000170941	-0.521166	0.263546	-0.115877	0.776531	-2.35327	6.90784e-13	che-13	1
WBGene00000493	6.66542	0	2.2494	5.48351e-07	-1.87519	0.000108298	-0.478637	0.41304	-0.28595	1.41461e-05	-0.493585	0.0256171	0.289127	0.297219	0.271144	0.196269	-1.3807	1.34253e-12	che-14	4
WBGene00000496	12.4841	0	0.486429	0.150067	1.34247	8.62901e-05	-0.477229	0.232728	0.270022	4.63912e-07	1.54296	1.78199e-18	0.648567	0.00227509	0.579082	0.0005759	0.62025	0.000168108	chs-1	5
WBGene00000497	7.76899	0	4.09121	1.02108e-17	-0.132284	0.828437	-1.70027	0.00145583	-0.0842192	0.307255	0.237593	0.398229	0.374525	0.263042	0.536767	0.0268526	-1.4552	2.94241e-10	chs-2	1
WBGene00000498	10.884	0	-0.308345	0.149177	0.288216	0.214803	0.447303	0.0632721	0.074773	0.034731	0.742807	3.21811e-11	0.22755	0.115986	0.143308	0.221624	1.00712	7.60006e-23	chk-1	0
WBGene00000499	7.97219	0	2.81226	1.76135e-11	2.43036	1.71737e-08	-1.51468	0.00113331	0.180418	0.0119959	0.577473	0.0169244	0.361241	0.244278	0.104396	0.699396	0.40854	0.0661191	chk-2	5
WBGene00000500	11.024	0	-0.937505	3.3178e-08	0.189315	0.329077	0.469599	0.0147399	0.0709221	0.0139926	-0.0706813	0.508004	-0.155799	0.202813	-0.0294734	0.791542	0.409032	1.47005e-06	chn-1	2
WBGene00000501	5.13506	1.0379e-150	-0.512269	0.344559	-0.740993	0.203401	0.547997	0.408829	0.121092	0.17072	-0.835041	0.00312899	-0.302816	0.409394	-0.191365	0.495285	-0.298398	0.240521	cho-1	0
WBGene00000502	10.5142	0	-0.584359	4.60998e-05	1.05329	3.32276e-13	-0.134389	0.469062	-0.0305354	0.232816	0.19373	0.0183332	-0.0608427	0.609619	-0.0367084	0.688385	0.482851	1.23656e-11	chp-1	5
WBGene00000503	13.7335	0	3.31148	1.07112e-07	-3.7991	2.90182e-09	-0.0755292	0.935074	-0.359226	0.00052594	0.0267046	0.949771	0.5035	0.271469	0.847656	0.00957428	-1.30647	2.98407e-05	cht-1	4
WBGene00000506	9.15053	0	-1.0022	3.07012e-09	0.508545	0.00468252	0.508667	0.00750041	0.0336062	0.273159	0.0795045	0.458984	0.05685	0.698541	0.0383422	0.726467	0.537929	2.15304e-10	cic-1	2
WBGene00000507	9.95556	0	0.976266	5.0432e-05	0.825966	0.00111022	-0.556884	0.0444847	0.0357451	0.410733	0.494946	0.000184633	0.376	0.018199	0.458456	0.000193834	0.125857	0.334031	cit-1.1	5
WBGene00000508	10.8896	0	2.72049	4.38883e-22	0.214514	0.521501	-1.03956	0.000941275	-0.269926	5.30185e-09	0.241127	0.148249	0.321323	0.101054	0.628589	1.22815e-05	-0.262635	0.0765642	cit-1.2	1
WBGene00000509	10.2756	0	-0.0745255	0.774636	0.44491	0.089906	0.325452	0.270028	0.248942	1.94222e-10	0.312885	0.0220134	0.126404	0.507306	0.133127	0.337048	0.686537	8.52204e-09	cka-1	0
WBGene00000510	5.34576	6.40567e-181	0.496616	0.276145	0.705869	0.142367	-0.87015	0.0901993	-0.119024	0.140094	-0.611602	0.0240306	-0.0063123	0.988577	-0.0745131	0.799452	0.17401	0.477015	cka-2	0
WBGene00000511	6.74001	0	-0.506989	0.19257	-0.234601	0.600781	-0.0355693	0.949696	0.0299375	0.660017	-0.539919	0.00826197	-0.189775	0.497449	-0.00468821	0.985465	-0.459419	0.0118097	ckb-1	0
WBGene00000512	8.50894	0	-0.909294	0.00509384	0.135991	0.731131	-0.400495	0.316439	-0.0656307	0.250499	-0.0930503	0.654473	-0.137935	0.599858	-0.109243	0.57711	0.218201	0.200397	ckb-2	2
WBGene00000514	7.49792	0	-2.81669	3.43002e-20	-0.236989	0.510718	0.12236	0.785328	-0.167212	0.000938748	-0.314564	0.0772166	0.261568	0.230899	0.368286	0.0209077	0.294269	0.0612278	ckb-4	2
WBGene00000515	7.24204	0	-5.37659	2.96983e-37	0.731925	0.116633	-0.284116	0.624549	-0.217946	0.00229569	-1.0142	1.43431e-05	-0.5663	0.0457647	-0.492071	0.0267597	0.370826	0.0886179	ckc-1	2
WBGene00000516	9.63377	0	6.13857	8.87822e-30	-4.3708	7.00962e-15	0.765037	0.260067	-0.479439	7.24221e-08	-0.932944	0.00199067	0.332558	0.424471	0.369156	0.224377	-0.809647	0.00325543	cki-1	4
WBGene00000517	9.78282	0	0.256689	0.335634	0.832563	0.00192728	-0.169079	0.625717	0.0441643	0.336415	0.431756	0.00258085	0.309477	0.0779246	0.30965	0.0227495	0.849132	2.04955e-11	cki-2	5
WBGene00000518	6.90021	0	3.09357	1.78569e-15	0.921094	0.0290767	-1.74855	4.57562e-05	-0.124597	0.0637137	-0.715101	0.0008537	-0.0673563	0.844466	-0.48456	0.0136386	-0.955253	4.62355e-07	ckk-1	1
WBGene00000519	11.3369	0	2.60908	4.57562e-34	-0.00381365	0.990239	-0.681274	0.00493605	0.0271686	0.494245	0.432448	0.000280594	0.219566	0.14896	0.146609	0.228588	-0.277661	0.01234	cku-70	1
WBGene00000520	10.9725	0	1.84756	3.11652e-15	0.268898	0.317773	-0.288094	0.328313	0.271214	1.4292e-12	0.664764	1.88882e-07	0.188158	0.277113	0.105595	0.450403	-0.0367758	0.789227	cku-80	1
WBGene00000522	9.12696	0	-4.69644	2.5758e-28	-2.29186	2.26739e-07	2.33903	6.20723e-07	0.166691	0.022242	0.0832949	0.769354	-1.21131	8.69482e-06	-0.87903	5.4499e-05	0.712407	0.000972516	clc-1	2
WBGene00000523	7.15839	0	-0.511021	0.15998	-2.26096	5.81108e-10	0.515896	0.236556	-0.630211	3.67255e-30	-0.921725	5.7442e-07	-0.273239	0.254762	-0.0312191	0.887986	-0.400481	0.0175297	clc-2	3
WBGene00000524	5.28382	5.93342e-194	-4.4399	2.07326e-24	0.275638	0.590596	0.873778	0.0852519	0.0382328	0.63812	-0.0649852	0.82337	-0.239274	0.478984	-0.0906928	0.73835	0.583677	0.0065254	clc-3	2
WBGene00000526	7.3891	0	0.480818	0.232185	-2.19177	6.17622e-08	-0.0703089	0.90424	-0.495907	1.04219e-16	-1.15922	5.26168e-09	-0.192308	0.490725	0.142902	0.495793	-0.937883	1.38348e-07	clc-5	3
WBGene00000527	9.78711	0	-1.36223	6.35964e-05	-0.562808	0.133855	-0.447198	0.287877	0.111851	0.0535179	0.298877	0.130736	0.0911722	0.757543	-0.0459242	0.838035	-0.0789957	0.681265	cle-1	3
WBGene00000528	9.83845	0	0.684057	0.204562	-0.91076	0.111265	-0.819978	0.192581	0.141996	0.113851	0.692978	0.0183387	0.604704	0.090039	0.731571	0.00698748	0.117962	0.690327	clh-1	0
WBGene00000529	5.36866	1.36419e-154	2.28715	3.12505e-05	-0.555451	0.381985	-1.25413	0.0502376	0.15699	0.0753703	-0.341184	0.256078	-0.0263092	0.954863	-0.107322	0.727215	-0.938573	0.000210794	clh-2	4
WBGene00000530	9.03962	0	-0.17967	0.548716	0.442214	0.156351	-0.40399	0.241177	0.413166	5.85129e-20	0.775486	3.36312e-07	0.408932	0.0288037	0.527195	0.000243067	0.0556124	0.730551	clh-3	0
WBGene00000531	5.43104	3.79892e-78	5.41079	2.70768e-14	-0.264251	0.767658	-2.01176	0.0129119	0.326288	0.00468463	0.996096	0.00990306	0.774845	0.100641	0.466458	0.22872	-0.69358	0.0576967	clh-4	1
WBGene00000532	10.6295	0	-0.300117	0.10848	1.17108	2.6672e-10	-0.369831	0.0824909	-0.00352454	0.919113	0.822632	6.66154e-17	0.554383	1.63857e-06	0.674002	7.15169e-14	0.661379	2.48143e-13	clh-5	5
WBGene00000533	10.3724	0	1.40337	6.35979e-16	0.56208	0.00238486	-0.493737	0.0124972	0.0468467	0.121853	0.725357	1.20703e-14	0.322994	0.0046841	0.320419	0.00035395	0.0497046	0.613625	clh-6	1
WBGene00000534	12.4044	0	-1.04626	6.3023e-12	-0.932436	2.75727e-09	0.841012	4.92488e-07	-0.0379246	0.156646	-0.478087	7.45456e-09	-0.344392	0.000453565	-0.535131	1.30452e-12	0.228581	0.00324711	cpi-2	2
WBGene00000535	14.2662	0	2.92859	2.31502e-12	-4.06099	4.36643e-22	1.57568	0.000677115	0.41657	1.13048e-09	-1.17233	2.49089e-07	-0.838473	0.00206802	-1.18568	1.65731e-08	-0.192868	0.399359	cpi-1	4
WBGene00000536	9.11874	0	-1.16608	9.86297e-10	0.377445	0.0706076	0.611663	0.00418914	0.0159423	0.664568	-0.11292	0.343706	-0.101267	0.513855	-0.275384	0.00684855	0.708736	1.1199e-13	clk-1	2
WBGene00000537	10.0021	0	2.42136	5.57814e-28	0.55415	0.0210509	-0.532077	0.0380071	0.110572	0.00303898	1.01594	3.39979e-17	0.522129	0.000279016	0.560831	6.66719e-07	0.319898	0.00517783	clk-2	1
WBGene00000539	3.53833	4.58728e-28	-9.24652	1.79212e-36	1.60019	0.0404478	0.693855	0.460826	0.105718	0.451253	0.478579	0.300474	-0.647594	0.265641	-0.04863	0.926469	2.02164	5.37794e-08	cln-3.1	2
WBGene00000540	9.43061	0	0.323174	0.068277	-0.986001	3.63351e-08	0.486437	0.0132593	-0.0392125	0.193248	-0.0878337	0.400634	-0.0403655	0.788771	-0.0720358	0.473354	-0.0973156	0.284454	cln-3.2	3
WBGene00000541	4.69172	2.74084e-75	-4.87745	6.21299e-16	0.668055	0.326858	0.508637	0.522698	-0.178633	0.10335	-0.683771	0.0634812	-0.430275	0.360481	-0.302272	0.401429	0.925645	0.00248387	cln-3.3	2
WBGene00000542	11.8872	0	2.11439	1.34679e-12	0.501683	0.130139	-1.22672	0.000199568	0.063646	0.228985	0.82014	4.36586e-07	0.239814	0.27566	0.105135	0.564639	-0.362026	0.0189267	clp-1	1
WBGene00000543	10.0097	0	1.6985	3.58385e-21	0.790488	2.8965e-05	-0.850196	1.86021e-05	0.0656678	0.0318832	0.589853	1.43207e-09	0.534196	2.81966e-06	0.614165	5.70852e-12	-0.183962	0.0508804	clp-2	1
WBGene00000544	6.20718	3.01702e-281	1.09023	0.0277254	-1.25481	0.017907	-0.610332	0.320901	-0.223038	0.001863	-0.26991	0.286961	0.160848	0.638324	0.375252	0.091469	-1.22482	9.04697e-09	clp-3	4
WBGene00000545	10.7753	0	3.42396	2.20509e-23	-0.883093	0.0179874	-0.937759	0.0172385	-0.162083	0.00519568	0.140184	0.516489	-0.0404998	0.902202	0.0899112	0.679666	-0.736346	2.1257e-05	clp-4	1
WBGene00000546	5.2687	1.03144e-92	0.83408	0.196728	0.106496	0.894925	0.0642429	0.94506	0.389151	0.000206788	-0.242028	0.539137	-0.0754105	0.898354	-0.260634	0.47872	-0.0742324	0.838039	clp-6	0
WBGene00000547	11.1783	0	0.565952	0.071273	0.628761	0.0592545	-0.948152	0.00566712	0.0538032	0.32646	0.748512	7.1202e-06	0.210698	0.363319	0.0236602	0.909784	0.0222714	0.902733	clp-7	0
WBGene00000548	11.6879	0	2.40017	2.17702e-10	0.945051	0.0208017	-1.36529	0.00117575	-0.096692	0.142861	1.07402	1.66456e-07	0.813663	0.000872028	0.843131	1.15263e-05	-0.620178	0.00126517	clr-1	1
WBGene00000549	11.2316	0	1.86632	2.59465e-06	1.21967	0.00377399	-1.18019	0.00819686	-0.2232	0.000719467	0.372165	0.107626	0.439641	0.11062	0.500288	0.0169755	0.00850907	0.971773	cls-2	1
WBGene00000550	10.9526	0	1.71458	2.95926e-05	2.45764	4.71347e-09	-1.71521	0.000137101	0.0984406	0.169002	1.42919	9.06378e-11	0.967366	0.000234914	0.970364	2.79161e-06	0.156037	0.489955	clu-1	5
WBGene00000551	0.449361	0.71726	4.69652	0.103365	-9.92161	0.00141896	9.83843	0.00227376	0.579782	0.244872	7.62595	1.1734e-06	3.37746	0.0888813	3.85484	0.0121053	6.48611	8.60144e-06	clx-1	3
WBGene00000552	11.8911	0	-1.28857	8.0236e-10	0.137068	0.585431	0.128571	0.658354	-0.0941001	0.00791247	0.441899	0.000134474	0.199166	0.184232	0.206683	0.0699316	0.514259	9.82368e-07	cmd-1	2
WBGene00000553	5.714	1.10253e-171	2.58225	1.89642e-07	-1.2054	0.0272709	-0.283119	0.6856	-0.0563886	0.537788	-0.209561	0.502453	0.504851	0.135321	0.269572	0.336066	-0.0135292	0.963621	cmk-1	1
WBGene00000554	9.23469	0	-2.06912	2.1383e-26	-0.827244	5.39267e-05	0.624945	0.0044319	-0.0496658	0.146855	-0.485732	6.11222e-06	-0.0950801	0.54044	-0.0362105	0.773125	0.309154	0.00163572	cnb-1	2
WBGene00000556	6.8562	1.14391e-88	-5.47732	2.31881e-11	-4.26669	5.49531e-07	4.48682	6.20977e-07	0.693267	3.14674e-07	-0.187553	0.728111	0.00910453	0.990507	-1.58007	0.000170525	1.32385	0.00138275	cnc-2	3
WBGene00000557	7.18206	8.8893e-264	-4.88812	6.26972e-23	-2.18143	2.71308e-05	2.00458	0.000269989	0.505021	6.07997e-10	-0.267562	0.377248	-0.312019	0.411994	-0.817343	0.00139026	0.784207	0.001669	cnc-3	2
WBGene00000558	7.77259	1.37178e-73	-3.3709	0.00109221	-5.71212	6.52466e-08	3.88129	0.000615836	0.519235	0.00240899	-0.943266	0.113388	-0.330667	0.704152	-0.867117	0.122187	0.992209	0.0615666	cnc-4	3
WBGene00000560	2.67266	6.77033e-07	-5.38935	1.97692e-05	-7.55406	1.34858e-08	6.2934	7.78156e-06	0.489389	0.0229544	1.39864	0.0547179	1.10998	0.22376	0.0785074	0.929085	3.30907	1.44269e-07	cnc-6	3
WBGene00000561	4.97506	1.59663e-69	1.50501	0.0681871	-2.93353	0.00092577	0.0983358	0.935881	-0.455238	0.00016296	-1.32017	0.00094901	0.157691	0.791236	0.205612	0.618602	-1.20929	0.000565882	cnd-1	4
WBGene00000562	8.35192	8.52208e-307	7.72629	3.45235e-42	-2.29415	0.000190586	-1.95402	0.00231578	-0.719915	4.89108e-16	-1.01369	0.000655697	0.172609	0.703372	0.31015	0.306254	-2.36692	7.47722e-19	cng-1	1
WBGene00000564	10.6464	0	0.051042	0.878374	0.45133	0.179388	-0.501297	0.166985	-0.0105021	0.855613	0.82792	3.95775e-07	0.50719	0.0105164	0.54205	0.000458537	0.247028	0.119149	cnk-1	0
WBGene00000565	9.88557	0	0.167867	0.617847	0.181783	0.630753	-0.0905781	0.844166	-0.121101	0.022807	0.724362	2.52159e-05	0.623294	0.00225349	0.748851	2.36148e-06	0.580205	0.000251415	cnt-1	0
WBGene00000566	11.9167	0	1.46748	2.2123e-07	-0.996381	0.000875681	-0.429823	0.213496	-0.283927	7.11481e-10	0.433731	0.00624671	0.387789	0.0412658	0.495481	0.000655751	-0.570033	6.09331e-05	cnt-2	4
WBGene00000567	12.7591	0	0.91485	1.23855e-09	0.304827	0.0645081	-0.376231	0.0298109	-0.175455	7.62411e-13	0.349719	2.19546e-05	0.253812	0.010483	0.43033	1.12205e-08	-0.317473	2.71856e-05	cnx-1	1
WBGene00000583	5.29788	1.17662e-158	0.0888862	0.873401	1.1394	0.0349838	-0.429318	0.51591	0.0528391	0.57424	-0.537008	0.0604141	-0.220069	0.567879	-0.483576	0.0595698	-0.522303	0.0358694	cof-2	0
WBGene00000584	4.84181	5.4381e-98	1.8924	0.00168918	-0.603225	0.382658	-1.37044	0.0500852	-0.00500083	0.963127	-0.602532	0.0750281	-0.347663	0.424584	0.250685	0.4375	-0.574051	0.0499402	cog-1	1
WBGene00000585	10.8514	0	0.721524	0.000132617	0.863768	9.87021e-06	-0.26033	0.260679	0.107372	0.000593634	0.382944	0.000221376	0.218351	0.0919373	0.215929	0.0312332	0.114679	0.255796	cogc-2	5
WBGene00000591	10.0918	0	2.11077	9.42981e-08	-0.562352	0.205884	-1.26382	0.00432848	-0.32253	5.24984e-07	0.423912	0.0604692	0.565777	0.0307712	0.912824	4.1103e-06	-1.05544	6.98644e-08	coh-1	4
WBGene00000592	9.77045	0	2.85531	1.01399e-21	0.752709	0.0201408	-0.669988	0.0548586	0.184839	0.000210476	0.909119	2.49945e-08	0.466783	0.0197543	0.395184	0.0128635	0.272507	0.0846166	coh-3	1
WBGene00000594	7.22755	8.33053e-119	-4.91282	2.81432e-11	-1.98519	0.012423	1.02732	0.260988	0.0872894	0.523778	0.3594	0.432706	0.406251	0.487024	-0.0640949	0.899235	1.54484	3.28482e-05	col-3	2
WBGene00000597	9.43469	2.41775e-38	-12.2077	1.52052e-12	4.93409	0.00771911	-0.492947	0.847401	-0.479778	0.110379	0.422872	0.709346	-1.44507	0.254499	-0.775844	0.451377	1.46707	0.107221	col-8	5
WBGene00000599	5.21499	1.6748e-17	-6.24389	1.77568e-05	-0.345457	0.852559	-1.08512	0.579722	-0.338515	0.184906	0.964997	0.268863	1.06198	0.330136	-0.20053	0.836291	1.92732	0.00973229	col-10	2
WBGene00000601	3.0383	8.62473e-07	-9.40868	5.24996e-11	1.48814	0.362487	1.34375	0.470427	-0.10567	0.694652	1.80283	0.029429	2.91586	0.00177951	0.118923	0.905085	2.39577	0.00116409	col-12	2
WBGene00000602	2.31326	0.00085201	-10.7996	1.31073e-11	1.49567	0.414926	0.327332	0.890291	-0.319686	0.258934	1.952	0.0355522	3.32353	0.00139436	0.18141	0.870987	2.84508	0.00055017	col-13	2
WBGene00000603	4.79483	5.69061e-19	-0.401773	0.783804	-4.88708	0.000784332	1.54358	0.372881	-0.630649	0.00466671	-1.79511	0.0168582	0.140581	0.908127	-0.124092	0.887434	-0.410624	0.566808	col-14	3
WBGene00000608	9.45551	8.45358e-33	-13.3634	1.11105e-12	4.02072	0.0501061	-0.340514	0.903503	-0.418793	0.20767	0.784333	0.505786	-1.51302	0.275198	-0.781886	0.488004	1.50258	0.130674	col-19	5
WBGene00000609	9.87623	2.59874e-20	-13.3877	1.41731e-07	5.43097	0.0498999	-0.756656	0.839986	-0.882045	0.0426565	1.11485	0.481297	-1.63596	0.402164	-0.791307	0.615955	0.976973	0.486452	col-20	5
WBGene00000610	5.58164	5.80985e-35	0.64346	0.612262	-3.45952	0.00793077	1.13227	0.469869	-0.674775	0.000343158	-1.87268	0.00248372	-1.28384	0.0870898	-0.47208	0.460218	-1.74784	0.00160001	col-33	0
WBGene00000611	6.2273	3.57494e-130	-5.62394	8.28964e-19	0.0586776	0.944825	-0.103058	0.913441	-0.0669863	0.56442	-0.440717	0.231206	-0.741724	0.0797111	-0.686781	0.0360444	-0.00983489	0.978988	col-34	2
WBGene00000615	5.27793	2.70774e-132	-0.806779	0.103963	0.6996	0.19335	0.304659	0.644309	0.413861	1.11014e-06	0.385997	0.208453	0.114656	0.803398	-0.212384	0.492139	1.06172	2.9816e-05	col-38	0
WBGene00000620	5.67218	3.6126e-66	-7.00985	2.91446e-19	-0.649235	0.477676	1.25078	0.188488	0.147595	0.300559	-0.604351	0.199941	-0.524549	0.38476	-0.688655	0.11147	1.48124	0.000171458	col-43	2
WBGene00000622	4.25349	1.02974e-38	-2.28365	0.00551384	1.02061	0.260545	-0.109168	0.927747	0.104925	0.494909	-0.348599	0.484502	-0.59459	0.318691	-0.978369	0.0200574	-0.145511	0.746759	col-45	0
WBGene00000625	5.77196	9.91104e-108	-2.45522	0.00025414	-1.7842	0.0127466	0.707731	0.409391	-0.187135	0.0938016	-0.720631	0.0489428	-0.472507	0.313317	-0.435155	0.215557	-0.358127	0.288249	col-48	3
WBGene00000630	5.13549	7.52515e-168	-2.22127	5.37764e-05	-1.24669	0.0351054	0.27025	0.729262	0.183172	0.0312787	-0.910811	0.00063281	-0.450562	0.160962	-0.599044	0.0109274	-0.623151	0.007538	col-53	3
WBGene00000636	4.61011	6.63626e-79	-4.2451	8.47477e-11	-0.184156	0.819707	1.09	0.160509	0.356404	0.000955486	-0.468181	0.19146	-0.76788	0.0623354	-1.00607	0.00108985	-0.0853079	0.8037	col-60	2
WBGene00000638	3.79346	3.89506e-18	-8.72702	6.392e-14	-1.00914	0.443232	1.85684	0.177448	0.587715	0.000899441	-0.473305	0.47074	0.742953	0.333923	-0.365799	0.563664	0.379746	0.507059	col-62	2
WBGene00000639	2.95782	2.39936e-13	3.48297	0.000243066	-1.61855	0.133001	-0.561302	0.672211	-0.110455	0.543718	-0.976507	0.123364	0.598692	0.410623	0.681471	0.201124	0.383419	0.467135	col-63	4
WBGene00000640	5.61163	7.91494e-156	1.18241	0.0301326	-1.47853	0.011598	0.626929	0.356563	-0.145126	0.111485	-0.309423	0.322238	-0.219551	0.597599	-0.154	0.621939	-0.296004	0.277908	col-64	0
WBGene00000644	6.31745	0	-3.30781	9.80842e-15	-0.344916	0.487286	0.633287	0.225292	-0.253244	0.000270845	-0.900095	7.84723e-05	-0.626259	0.0197597	-0.452516	0.0329601	-0.200615	0.35328	col-68	2
WBGene00000645	3.84945	5.14814e-41	3.21604	0.000675343	-4.56408	3.83253e-05	1.87772	0.0961815	-0.233026	0.110766	-0.800228	0.0587492	-0.211717	0.72095	-0.452775	0.242171	-0.758476	0.0382638	col-69	4
WBGene00000647	5.74667	2.96057e-167	-1.50609	0.00295007	1.34394	0.0116062	-1.09071	0.0612984	-0.00411168	0.965124	0.243453	0.430053	0.0744745	0.873109	-0.231871	0.431686	0.0137143	0.963659	col-71	5
WBGene00000650	5.46102	1.01601e-39	4.39903	7.4344e-05	-0.264685	0.852346	-2.11824	0.106029	-0.199022	0.294042	-1.45725	0.0113583	-1.45226	0.0322442	-1.23361	0.0187075	-2.34914	4.63779e-06	col-74	1
WBGene00000652	8.59986	0	-3.62993	6.24031e-14	-0.742221	0.170466	0.0756902	0.916229	-1.0706	3.12239e-43	-0.792127	0.00337049	-0.135057	0.746992	0.537174	0.0359534	-0.302443	0.239085	col-76	2
WBGene00000656	9.08488	3.70223e-19	-12.9092	9.01414e-08	4.61946	0.081105	-1.90881	0.554009	-0.703823	0.0920267	0.507373	0.751362	-1.5233	0.412843	-0.908542	0.533762	1.53387	0.235462	col-80	5
WBGene00000657	3.81115	3.73609e-08	-13.9575	3.56282e-17	-0.122783	0.956496	2.84234	0.153023	-0.0689217	0.825071	1.8484	0.0496013	2.00378	0.0731943	0.76613	0.431115	2.69002	0.0012338	col-81	2
WBGene00000658	4.93113	2.68727e-99	0.130765	0.837869	-0.317669	0.654643	0.392531	0.622028	-0.169994	0.0933125	-0.163866	0.656462	-0.0861082	0.869235	-0.465398	0.132685	-0.150764	0.633729	col-83	0
WBGene00000659	5.55055	4.27718e-138	1.33954	0.0214571	0.609259	0.349683	-1.97563	0.00200868	-0.422709	2.60883e-06	-0.367136	0.260802	-0.0328195	0.949064	0.0200984	0.957246	-0.95672	0.000504186	col-84	4
WBGene00000661	4.57861	2.18634e-65	-1.26255	0.072974	-1.1171	0.145677	1.58746	0.0461669	0.129478	0.261239	0.442726	0.24503	0.384046	0.430685	-0.0244725	0.957246	-0.0602929	0.873174	col-86	0
WBGene00000664	5.16316	3.43424e-39	0.315903	0.76999	-2.96291	0.00615013	1.53769	0.208295	0.392608	0.0194188	-1.42852	0.00898274	-0.583282	0.424584	-1.04235	0.0393055	-0.545276	0.282835	col-89	0
WBGene00000667	4.63316	2.58219e-07	-13.3337	3.73589e-10	4.16355	0.0744627	-1.76414	0.534166	-0.928126	0.00983036	2.36002	0.0546295	1.73624	0.267985	0.378392	0.787089	2.77619	0.0113339	col-92	5
WBGene00000668	7.34345	5.89746e-10	-13.6615	1.29952e-06	4.85412	0.119112	-2.1572	0.568889	-0.777956	0.111675	2.57921	0.117529	-0.197673	0.941313	0.767943	0.665002	3.08217	0.0348321	col-93	5
WBGene00000669	5.69135	1.6881e-11	-12.3397	7.18315e-10	5.01242	0.0205407	-2.11247	0.41156	-1.01216	0.00259128	1.92975	0.0988284	0.722138	0.670457	0.0835084	0.953649	2.54245	0.013825	col-94	5
WBGene00000670	11.0545	4.31043e-206	-9.52504	4.71996e-29	1.7183	0.0670658	0.842079	0.447564	-0.167786	0.272378	-0.558551	0.279032	-0.903994	0.132685	-1.14679	0.0111072	1.21713	0.00549851	col-95	2
WBGene00000671	5.52511	3.70983e-74	-6.35482	1.81852e-19	3.00834	4.33325e-05	0.570794	0.543486	-0.193407	0.126297	0.384746	0.38416	-0.740664	0.15158	-0.467395	0.256018	1.41545	8.75841e-05	col-96	5
WBGene00000672	4.42669	5.78398e-27	0.0542796	0.960922	-0.433842	0.723613	0.658492	0.627312	-0.441164	0.00858408	-0.262629	0.684539	0.241652	0.78109	-0.084855	0.899235	0.0379519	0.948833	col-97	0
WBGene00000673	8.43293	6.73175e-47	-11.0851	1.32378e-15	3.47508	0.0208083	-1.28864	0.479413	-0.607716	0.00986697	0.148928	0.874843	-1.25193	0.213536	-0.919751	0.244515	1.70574	0.0174912	col-98	5
WBGene00000674	9.13787	1.56463e-277	2.54826	4.49375e-05	-4.89196	1.75151e-14	0.507099	0.543476	-0.415783	4.16377e-05	-0.165778	0.675619	0.336793	0.483009	0.464531	0.172242	-1.13807	0.000228926	col-99	4
WBGene00000675	10.9182	4.44547e-47	-12.2774	7.9587e-12	3.38921	0.0866852	-0.513962	0.84697	-0.248428	0.449831	-0.93445	0.398071	-2.13012	0.0856347	-1.82638	0.0606557	1.6854	0.073455	col-101	5
WBGene00000677	8.59385	8.45238e-47	-10.6166	6.38978e-14	3.75782	0.0138538	-0.931283	0.632307	-0.386667	0.117655	0.276002	0.770965	-1.31787	0.19582	-1.00191	0.210693	1.73197	0.0180737	col-103	5
WBGene00000678	3.92109	2.50002e-23	-3.36124	0.000830461	-1.33806	0.231507	0.189396	0.898976	-0.557959	0.000618021	-0.156429	0.805696	-0.687335	0.343121	-0.502372	0.360168	0.0999126	0.856071	col-104	3
WBGene00000680	11.4929	2.34415e-149	-12.0622	5.17217e-31	2.22904	0.0512282	1.14865	0.390479	0.323801	0.0736993	-0.591448	0.355171	-1.50206	0.0327506	-1.62763	0.00282943	1.08891	0.0458382	col-106	2
WBGene00000681	5.21176	2.43617e-29	1.04558	0.371159	-5.19135	9.83268e-06	0.547281	0.731534	-0.187904	0.352899	-0.36702	0.60511	1.00275	0.203019	-0.838461	0.175379	0.737234	0.209347	col-107	3
WBGene00000683	4.87257	5.43738e-21	2.36894	0.0831017	-3.22306	0.0331163	2.17183	0.187102	-0.401329	0.0757826	-2.15629	0.00284901	-0.0370012	0.974959	-0.662632	0.354891	-1.19337	0.0662769	col-109	0
WBGene00000685	8.26597	1.43305e-282	-0.414436	0.489921	-3.25411	3.1004e-08	1.11553	0.0968828	-0.361215	8.21219e-05	-0.75354	0.0155805	-0.355778	0.397653	-0.195327	0.557879	-1.00789	0.00028019	col-111	3
WBGene00000687	6.98076	8.04193e-139	2.45312	0.000535972	-2.46156	0.00119164	0.336746	0.739395	-0.424651	0.000200753	-1.6985	4.89533e-06	-0.511095	0.299791	-0.376865	0.322315	-1.44265	1.75651e-05	col-113	4
WBGene00000690	6.73308	4.65449e-224	-2.41459	5.9986e-06	-1.50778	0.00818043	2.06804	0.000438034	0.178905	0.04739	-1.58793	2.01134e-08	-0.787295	0.0195607	-0.715207	0.00656558	-0.437403	0.0978694	col-116	3
WBGene00000691	7.17974	1.22325e-116	-4.96699	1.91493e-11	-1.98455	0.0127032	1.07082	0.240133	0.0849646	0.536557	0.384913	0.399299	0.424143	0.465789	-0.0298386	0.95536	1.56676	2.64368e-05	col-117	2
WBGene00000692	7.82302	0	-3.37094	1.51991e-13	1.33114	0.00629589	-0.191823	0.77189	-0.552642	1.90119e-13	-0.937716	0.000227592	-0.610593	0.0480264	-0.498908	0.0411058	0.0379846	0.88812	col-118	2
WBGene00000693	11.2213	1.35386e-50	-10.9695	7.08996e-10	4.88473	0.010577	-0.772499	0.763041	-0.299971	0.350547	0.357768	0.762405	-1.2398	0.358686	-0.856591	0.415665	0.818103	0.401033	col-119	5
WBGene00000694	4.98698	2.30721e-78	3.75836	2.48838e-07	-0.905633	0.279644	-1.87035	0.0263439	-0.286062	0.0125905	-0.428238	0.277324	0.125586	0.827272	-0.24601	0.51914	-1.29614	0.00010412	col-120	1
WBGene00000695	8.09714	8.10165e-129	10.3343	3.32115e-23	-13.9472	5.90531e-27	6.54318	5.86561e-08	0.0443033	0.803118	-0.802712	0.0789173	0.223418	0.744756	0.745996	0.0810645	-1.98017	6.54214e-07	col-121	4
WBGene00000696	11.955	2.21116e-157	-10.7721	1.92703e-24	2.44015	0.0344494	0.57946	0.697948	0.400605	0.0268581	0.0653201	0.928564	-0.711392	0.380453	-0.66666	0.271464	1.07028	0.0531247	col-122	2
WBGene00000698	9.41065	2.47502e-22	-13.9414	1.3172e-09	4.49219	0.0746975	-1.05426	0.748953	-0.519544	0.200095	1.15571	0.414592	-1.36624	0.445297	-0.622832	0.667613	1.21283	0.330659	col-124	5
WBGene00000699	2.94406	1.59118e-06	-4.68088	0.00127359	-3.869	0.013165	-1.49996	0.427579	0.0140122	0.958868	1.09145	0.205696	2.67762	0.00413625	-0.297664	0.752903	2.19221	0.002872	col-125	3
WBGene00000703	3.03829	0.000753815	-13.5265	1.42442e-10	0.995766	0.699924	1.75822	0.530344	-0.339919	0.371863	3.35699	0.00497069	3.04694	0.0325148	1.93616	0.0978949	4.21927	8.65995e-05	col-129	2
WBGene00000706	4.39566	9.1451e-58	-0.399658	0.616843	-0.522813	0.554375	-0.18708	0.864401	-0.108627	0.400912	-0.202935	0.638817	-0.491311	0.329072	-0.761377	0.0317438	-0.685303	0.049344	col-132	0
WBGene00000708	9.44738	6.88418e-222	-6.28299	1.40365e-18	0.297889	0.737444	0.0106719	0.992377	0.251757	0.0372671	0.8945	0.0260555	-0.0966308	0.884532	-0.463373	0.247193	-1.4658	3.75951e-05	col-135	2
WBGene00000713	11.2222	2.83594e-46	-11.5645	5.50089e-10	4.64984	0.0210187	-0.198365	0.943455	-0.293661	0.385265	0.322991	0.795322	-1.32403	0.347583	-1.07542	0.31663	0.868856	0.394155	col-140	5
WBGene00000715	5.35218	2.77452e-16	-11.4703	1.2322e-13	3.63269	0.0306593	-0.241219	0.916292	-0.51078	0.0550771	1.46809	0.104829	0.0068837	0.995939	0.216773	0.834173	2.0364	0.0105959	col-142	5
WBGene00000716	10.4796	9.65909e-52	-11.1852	9.23485e-12	3.75365	0.0356146	-0.393159	0.8706	-0.138125	0.654847	-0.517207	0.624484	-1.54005	0.190177	-1.43665	0.111931	1.57434	0.066972	col-143	5
WBGene00000717	5.06965	1.82813e-15	-6.99499	3.71036e-06	0.341958	0.85922	-0.925001	0.65799	-0.285535	0.290369	1.3418	0.130402	0.943175	0.418978	-0.375368	0.696754	2.02852	0.0088907	col-144	2
WBGene00000723	4.20126	6.46788e-23	-7.49071	1.5432e-12	2.64462	0.0198325	-1.31619	0.321003	-0.970896	1.06536e-08	-0.644573	0.304999	0.220778	0.807601	-0.400205	0.513536	0.215654	0.710689	col-150	5
WBGene00000726	5.99984	3.52667e-213	-4.13615	1.69672e-17	0.373887	0.508226	0.386783	0.5495	0.300326	0.000135156	-0.336034	0.228001	-0.253854	0.485003	-0.462423	0.0631223	-0.0921719	0.727357	col-153	2
WBGene00000727	5.21456	1.14132e-20	-1.03508	0.460131	-1.8587	0.212129	-0.649302	0.730325	-0.555524	0.0138385	0.324124	0.710191	0.273497	0.821201	-0.330574	0.696164	0.972331	0.167472	col-154	0
WBGene00000728	5.93087	5.54841e-83	-8.90349	1.95298e-34	2.79702	0.000259733	-0.465906	0.643273	-0.277289	0.0259684	0.212442	0.653342	-0.260203	0.674292	-0.167629	0.719867	1.21516	0.000995518	col-155	2
WBGene00000731	6.41333	1.52416e-142	-8.70397	3.02273e-48	-1.63874	0.0104056	2.36606	0.000349728	0.786403	1.22508e-14	-1.51624	7.32923e-06	-0.87607	0.0312042	-1.38506	6.68329e-06	1.74638	3.78721e-09	col-158	2
WBGene00000733	8.49222	9.93241e-23	-11.6442	1.47655e-08	5.13401	0.0206896	-1.38538	0.622028	-0.564216	0.11416	0.472603	0.727723	-1.21351	0.448827	-0.592853	0.64504	1.67752	0.121778	col-160	5
WBGene00000735	4.52455	3.24657e-43	-2.07833	0.0168122	1.21909	0.195964	0.491823	0.676812	-0.207181	0.139755	0.475262	0.313139	-0.0464601	0.950504	-0.576222	0.190282	-0.726544	0.080791	col-162	0
WBGene00000736	3.9519	1.66241e-29	5.27315	1.46634e-06	-1.00787	0.455798	-0.187777	0.90745	-0.0697156	0.693775	-0.387694	0.468654	-0.259791	NA	-0.0863441	0.877926	-1.72188	0.000155295	col-163	1
WBGene00000739	6.75308	2.02952e-127	-6.73407	1.45129e-24	0.0238885	0.979166	0.438974	0.628002	0.0639522	0.607741	0.535319	0.175496	0.248689	0.657457	0.141793	0.740954	1.9986	1.5417e-09	col-166	2
WBGene00000740	3.23632	2.77288e-07	-4.2825	0.00387485	-3.79587	0.016368	-0.448145	0.837106	0.127374	0.642509	2.28809	0.00598696	2.09172	0.0347938	0.556326	0.53896	2.55942	0.000668569	col-167	3
WBGene00000743	2.9642	1.12414e-08	-6.00029	9.64318e-07	-1.54908	0.261162	0.448407	0.803404	-0.0133311	0.953494	1.68491	0.0142801	0.287501	0.793362	-0.00403298	0.996115	1.6996	0.00643396	col-170	2
WBGene00000751	10.248	3.81413e-44	-12.0338	4.93232e-12	4.50979	0.016515	-0.182803	0.944272	-0.226813	0.479875	0.28179	0.809416	-1.18391	0.373408	-0.875821	0.393971	1.32945	0.150444	col-178	5
WBGene00000752	8.0518	1.17341e-23	-11.8029	5.88293e-10	4.51245	0.029138	-0.767773	0.78259	-0.258858	0.458838	0.0927731	0.942937	-1.61209	0.247682	-1.06399	0.334739	1.52989	0.128712	col-179	5
WBGene00000753	2.82647	4.71643e-09	-5.25397	3.87537e-06	-0.128319	0.932075	0.492711	0.76136	-0.0209899	0.926631	-0.361993	0.635958	-0.0674937	0.951563	-0.825753	0.21048	1.24924	0.0330596	col-180	2
WBGene00000754	12.0868	2.89913e-190	-10.2077	6.34007e-26	3.1971	0.00199323	0.237584	0.868352	0.122458	0.49575	-0.693189	0.234297	-1.09142	0.107632	-1.3599	0.00794076	0.850927	0.0967547	col-181	2
WBGene00000757	11.286	8.51639e-140	-11.8298	5.01003e-29	2.34589	0.0430219	0.705579	0.628275	0.466949	0.00946811	-0.313474	0.649045	-1.29794	0.0755864	-1.20001	0.0352825	1.0458	0.0598042	col-184	2
WBGene00000759	2.56996	7.81921e-09	-1.05496	0.337141	-0.738083	0.55331	0.565611	0.701448	-0.597741	0.000554624	0.224966	0.752534	1.04933	NA	0.475112	0.44659	0.591051	0.296005	col-186	0
WBGene00000760	2.86381	1.40687e-14	-4.70251	1.38402e-06	-0.292341	0.805275	0.935055	0.447115	-0.379126	0.0153088	-0.545138	0.342198	-0.0165471	NA	-0.00860964	0.989953	0.418699	0.382682	col-187	2
WBGene00000761	8.89152	0	-1.02137	3.81542e-07	1.16723	1.47522e-08	-0.210978	0.412079	0.134153	7.01933e-05	0.515194	4.42319e-06	0.283939	0.0396022	0.238475	0.0293869	0.710028	2.40163e-12	coq-1	5
WBGene00000762	9.67616	0	0.929709	3.40522e-08	0.126016	0.527763	0.198891	0.349031	0.0111076	0.731774	0.0864345	0.411783	-0.0948878	0.479853	-0.118352	0.217194	0.365127	1.82281e-05	coq-2	1
WBGene00000763	9.47048	0	-0.685126	0.00155897	-0.0879679	0.740448	0.555243	0.0233818	-0.251006	1.23856e-12	-0.421422	0.000437537	-0.180995	0.248796	-0.335854	0.00258132	0.315275	0.00386435	coq-3	2
WBGene00000764	9.00079	0	-0.637799	0.00106268	0.101399	0.665336	0.788759	0.000205325	-0.0243287	0.503837	-0.134911	0.248927	-0.422873	0.000808732	-0.394609	6.83515e-05	0.353318	0.000286354	coq-4	2
WBGene00000765	9.82407	0	-1.47913	2.43863e-09	0.884989	0.000727681	0.384792	0.202467	0.163484	8.20173e-05	0.318369	0.0255747	-0.224242	0.215585	-0.309514	0.0196717	0.787101	2.09264e-10	coq-5	5
WBGene00000766	10.0258	0	1.89873	5.74922e-23	0.0184337	0.943459	0.2163	0.379876	-0.166844	1.46179e-07	0.387546	0.000274953	0.0891914	0.56774	0.0290745	0.819947	-0.09187	0.383277	coq-6	1
WBGene00000767	9.9438	0	1.34692	1.70144e-09	1.42488	4.96855e-10	-0.930012	0.000161422	0.184766	4.83516e-07	0.929922	1.49034e-14	0.533065	0.000219532	0.468668	4.35759e-05	0.0946441	0.443876	coq-8	5
WBGene00000768	6.23116	1.19062e-164	-1.00391	0.0639268	1.31746	0.0203791	-1.79356	0.00231889	0.200766	0.0334525	-0.146749	0.681005	-0.293799	0.49748	-0.547896	0.0637034	0.748547	0.00668721	cor-1	5
WBGene00000770	9.24041	0	1.48899	0.00159013	1.4523	0.00338045	-0.766185	0.174053	0.222657	0.00455535	1.77252	2.21495e-12	0.885954	0.00382672	0.892863	0.000205555	1.01582	1.59879e-05	cpb-1	5
WBGene00000771	6.95881	1.40734e-140	9.89001	1.80937e-37	-4.30952	1.1802e-06	-0.481392	0.659438	-0.262556	0.0301917	-0.770745	0.0425053	0.361432	0.479819	0.440562	0.229507	-2.08062	4.75688e-10	cpb-2	1
WBGene00000772	11.2171	0	1.32117	7.50881e-05	1.10276	0.00169165	-0.871015	0.0215197	0.146494	0.00892616	1.14884	1.42916e-10	0.553815	0.0115658	0.54777	0.00144598	0.440037	0.00988303	cpb-3	1
WBGene00000773	10.7383	0	-1.71177	1.14965e-23	0.541121	0.00298262	0.573372	0.00275082	-0.014852	0.645833	0.192993	0.0518747	-0.00959458	0.953939	-0.0407872	0.710336	0.504074	3.8025e-09	cpf-1	2
WBGene00000774	11.1318	0	0.05189	0.794185	-0.130988	0.543123	0.181022	0.440287	-0.0474033	0.134533	0.377684	0.000161062	0.0400936	0.805812	0.0315582	0.791189	0.251439	0.00685476	cpf-2	0
WBGene00000775	6.46655	0	-2.92872	5.2595e-14	-0.0443027	0.932247	-0.286457	0.588075	0.0650232	0.355157	-0.621358	0.00512807	-0.177745	0.567279	0.0653462	0.793594	0.259306	0.201373	cpin-1	2
WBGene00000776	12.806	0	-6.43038	1.71056e-45	1.05513	0.0338833	0.354508	0.564291	0.230058	0.0027262	0.556244	0.0337542	-0.0494763	0.910279	-0.015567	0.961384	1.05502	4.32103e-06	cpl-1	2
WBGene00000777	11.9048	0	-1.42329	2.96288e-08	0.49172	0.0808125	0.587899	0.0482608	0.0995677	0.0229335	0.0365591	0.832148	-0.193694	0.312786	-0.365478	0.00666885	0.810445	2.12058e-10	cpn-1	2
WBGene00000778	7.19952	0	-2.51042	1.34136e-09	-1.68806	0.000103983	0.36953	0.50079	-0.578972	3.26041e-20	-1.11986	8.02207e-08	-0.467302	0.0673414	-0.108055	0.640212	-0.844438	7.27884e-06	cpn-2	3
WBGene00000779	9.91737	0	-5.73309	3.93672e-26	1.26741	0.0322612	-0.0714089	0.930109	0.376469	3.17298e-05	-0.409485	0.20828	-0.835795	0.0219511	-0.910786	0.00127949	0.9495	0.000598898	cpn-3	2
WBGene00000780	9.01391	0	-0.137497	0.664791	-1.30521	2.29289e-05	0.862519	0.0095801	0.315087	9.99462e-11	-0.724836	8.84828e-06	-0.420461	0.0344321	-0.351338	0.0252142	0.544282	0.00025098	cpn-4	3
WBGene00000781	12.7272	2.11387e-179	-7.15404	1.25659e-11	-4.12981	0.000205643	4.94447	2.10189e-05	1.35744	3.00565e-15	-0.072524	0.920858	-1.13836	0.124484	-1.01018	0.0796731	0.615803	0.28024	cpr-1	2
WBGene00000782	5.83606	6.62529e-30	23.7266	2.0953e-59	-3.55744	0.048257	-1.95499	0.285689	0.337671	0.154447	0.308963	0.696982	-0.693724	0.473716	-0.416397	0.576486	-1.26196	0.0507845	cpr-2	1
WBGene00000783	8.77326	0	0.686972	0.202396	-4.79675	8.19163e-20	2.23309	0.000100497	0.691464	1.54553e-16	0.654078	0.0250497	-0.604015	0.088209	-0.413889	0.145489	0.202017	0.475091	cpr-3	3
WBGene00000784	11.5636	0	-6.01911	8.68498e-28	-2.70473	2.70599e-06	2.40116	8.44416e-05	0.469993	2.33771e-07	0.61958	0.0518896	-0.468553	0.246579	-0.0977227	0.787622	0.468466	0.108037	cpr-4	2
WBGene00000785	9.92284	1.22316e-165	-6.64107	8.48111e-15	1.54967	0.10181	0.123542	0.922829	0.562357	7.80767e-05	0.880565	0.0766731	-1.30643	0.0228267	-0.391498	0.44346	0.914005	0.0404704	cpr-5	2
WBGene00000786	12.027	0	-8.79272	8.29985e-49	0.618935	0.373207	0.75573	0.316593	0.60834	6.94635e-10	0.247173	0.514226	-0.40303	0.382553	-0.493841	0.139854	1.37281	5.82772e-06	cpr-6	2
WBGene00000787	10.1355	0	1.68578	2.80513e-17	0.149437	0.528937	-0.0263012	0.930078	0.0245573	0.510742	0.171461	0.151677	0.183275	0.208711	0.192057	0.0811985	0.605254	1.64948e-09	cps-6	1
WBGene00000788	11.7549	0	-5.19951	3.83921e-71	0.758746	0.0167067	0.0838703	0.847401	0.356466	1.06907e-13	0.427141	0.0102646	-0.165544	0.475277	-0.257746	0.111529	1.10723	3.04574e-14	cpz-1	2
WBGene00000789	10.3787	0	0.0918432	0.826011	-1.67191	2.72689e-05	0.1559	0.778418	0.401908	9.30372e-11	0.533235	0.0131329	0.0100039	0.977818	-0.150621	0.510339	-0.0147168	0.948833	cpz-2	3
WBGene00000792	10.6019	0	5.92049	7.35749e-27	-3.02437	1.69053e-07	-1.61122	0.0106177	-0.535709	2.12186e-09	0.0569597	0.878026	0.534259	0.167435	0.899568	0.00141387	-2.48976	3.19103e-20	crb-1	4
WBGene00000793	9.98691	0	0.661859	0.000376517	0.358292	0.07652	-0.351095	0.108447	-0.0657463	0.0356772	0.805724	4.63092e-16	0.619899	7.82875e-08	0.534584	6.65294e-09	0.065567	0.522458	crh-1	1
WBGene00000794	11.6808	0	-0.328722	0.0496363	0.281059	0.11954	0.162131	0.442207	0.159847	2.28253e-09	0.285904	0.00173576	0.0255861	0.867281	-0.00711485	0.951044	0.379278	3.65486e-06	crn-1	0
WBGene00000795	10.0875	0	2.29471	8.56194e-12	-0.790159	0.0309491	-0.198222	0.673479	-0.491783	1.94933e-19	-0.225441	0.263715	-0.112752	0.693417	0.0750936	0.726241	-0.465269	0.00680204	crn-2	1
WBGene00000796	11.6773	0	3.00405	1.92445e-25	1.00482	0.00105971	-1.44862	5.37932e-06	0.136087	0.00518212	0.768954	1.02488e-06	0.263863	0.204791	0.254789	0.108719	-0.75123	2.08044e-07	crn-3	1
WBGene00000797	9.12302	0	-0.157753	0.654474	-0.661547	0.0640167	0.350102	0.401852	-0.54392	1.34237e-24	-0.565006	0.0020979	-0.158251	0.546788	0.132211	0.499381	0.265893	0.121839	crn-4	0
WBGene00000798	9.64363	0	-0.519267	0.0163907	-0.28756	0.229942	0.749992	0.00149519	-0.0313745	0.423929	0.155332	0.224405	-0.109181	0.522951	-0.597988	2.80433e-08	0.643709	1.22013e-09	crn-5	0
WBGene00000799	7.34089	0	-4.0362	4.75511e-26	-1.48379	0.000227784	1.4892	0.000458973	0.154293	0.0156777	-0.108671	0.654564	-0.335844	0.215191	0.0146807	0.956379	0.363391	0.0614031	crn-6	2
WBGene00000800	11.8175	0	0.998179	1.20322e-05	1.10352	2.95879e-06	-0.824371	0.0010814	-0.00889181	0.838807	0.79654	8.07467e-11	0.390933	0.00901461	0.381877	0.00115577	0.0862575	0.492369	cars-1	1
WBGene00000802	15.2505	0	0.384772	0.134498	-0.698431	0.0086457	0.0201093	0.958264	-0.258799	1.70342e-10	-0.0631049	0.696982	-0.0869689	0.679522	0.105477	0.47743	-0.155149	0.244331	crt-1	0
WBGene00000803	9.33223	0	1.74823	1.08182e-08	0.506491	0.135389	-0.950066	0.00567283	0.0343534	0.542559	0.516188	0.00247834	0.398898	0.0535496	0.518753	0.000989805	-0.181789	0.26896	csb-1	1
WBGene00000804	10.9509	0	-2.55846	3.14072e-44	-0.181521	0.394469	1.18679	4.56284e-09	0.00610865	0.863747	0.368631	0.000330591	-0.114824	0.424648	-0.160396	0.116804	1.06541	2.51437e-31	csc-1	2
WBGene00000812	11.0553	0	0.849475	0.000167889	0.30459	0.228051	-0.630597	0.0131096	-0.143441	0.000105489	0.494099	5.71956e-05	0.316576	0.0347018	0.556841	7.79543e-07	-0.24362	0.035704	csk-1	1
WBGene00000813	11.0971	0	-0.50171	0.000345739	0.252886	0.0985877	0.323938	0.0440537	0.0120447	0.643895	0.30921	5.17506e-05	0.114896	0.259215	0.122216	0.108719	0.196616	0.00564175	csn-1	2
WBGene00000814	12.2983	0	2.07268	2.61121e-23	0.0524904	0.844777	-0.447873	0.0678153	0.011048	0.781407	-0.0181351	0.898277	-0.118942	0.467233	-0.111131	0.360057	-0.812071	3.90255e-15	csn-2	1
WBGene00000815	11.183	0	-0.943734	9.22232e-12	0.416012	0.0048652	0.223674	0.183191	0.0111968	0.667562	0.248638	0.00134167	0.14728	0.130666	0.121702	0.110782	0.365377	1.35788e-07	csn-3	2
WBGene00000816	11.6169	0	0.561569	0.0014699	0.0433908	0.845674	-0.160943	0.481197	-0.0852725	0.00361358	0.0689297	0.530151	0.0546145	0.715879	0.0929546	0.359138	-0.0480033	0.625862	csn-4	1
WBGene00000817	10.3922	0	-1.33005	7.59476e-21	0.421213	0.00564803	0.49712	0.00175599	0.0491352	0.0479192	0.282585	0.000450939	0.0782527	0.49614	0.153586	0.049553	0.94764	2.64816e-40	csn-5	2
WBGene00000818	11.0829	0	1.26112	1.45941e-17	0.217373	0.19272	-0.0343901	0.875432	0.0392496	0.129664	0.33899	3.19629e-05	0.0518304	0.680802	0.0749146	0.390219	0.023582	0.785697	csn-6	1
WBGene00000819	5.26945	8.38548e-134	-2.07716	0.000246523	1.94419	0.000863429	-1.31308	0.04231	-0.28889	0.000808582	0.0818577	0.812475	-0.10057	0.829639	0.126504	0.693728	-0.730978	0.0062293	csp-1	5
WBGene00000820	4.46198	1.01881e-52	3.20204	6.11086e-06	0.725864	0.371198	-1.38263	0.0967747	0.226674	0.0631099	-0.136786	0.774587	0.1249	0.845954	0.162958	0.712045	-0.369151	0.334634	csp-2	1
WBGene00000822	8.33279	4.25261e-249	-6.83042	1.24902e-31	2.16148	0.000478259	-0.482045	0.538133	0.270782	0.00617958	0.702023	0.0366873	-0.345995	0.450326	-0.203961	0.570305	0.692561	0.0222589	csq-1	2
WBGene00000829	13.81	0	-8.62193	2.52271e-129	-0.289552	0.49201	1.4652	0.000219479	0.0194792	0.775658	0.601807	0.00274592	0.0682962	0.83653	-0.283692	0.155474	0.919924	2.9582e-07	NA	2
WBGene00000830	10.6163	0	0.508145	0.238221	-0.624515	0.176407	0.316505	0.56883	0.363998	7.86248e-08	0.590309	0.0115266	-0.0165471	0.96665	-0.0315899	0.910816	0.626273	0.00295794	ctl-1	0
WBGene00000831	9.71432	0	-3.0426	2.95367e-10	-0.970042	0.0668001	0.0970619	0.892378	0.520019	4.39127e-11	0.208105	0.490704	-0.331886	0.366836	-0.0035805	0.991976	0.652914	0.00845647	ctl-2	3
WBGene00000832	10.8979	0	1.63617	1.13161e-08	-1.74767	3.30919e-09	0.0737342	0.861318	-0.445658	4.3149e-22	-0.122155	0.49108	-0.229164	0.273222	0.135207	0.420213	-0.782095	3.42068e-08	ctn-1	4
WBGene00000833	13.2507	0	-1.71303	1.75691e-07	1.18983	0.000579465	-0.410043	0.316419	-0.0495514	0.404672	0.472186	0.010733	0.303451	0.196186	0.457015	0.00787101	0.375968	0.0264624	cts-1	2
WBGene00000834	11.3935	0	1.49852	3.06234e-10	0.735088	0.00373931	-1.11957	1.89516e-05	-0.0363417	0.399301	0.730247	1.43059e-08	0.418954	0.00735522	0.4207	0.000594896	-0.392184	0.00118905	cua-1	1
WBGene00000835	9.9605	0	-2.24141	7.82707e-17	0.249919	0.424261	0.949737	0.00156758	-0.0913976	0.0505516	-0.521549	0.000494948	-0.522918	0.00296627	-1.00017	5.70151e-14	0.175677	0.222255	cuc-1	2
WBGene00000836	12.1157	0	-0.0189111	0.946432	0.741652	0.00534602	-0.846363	0.00237156	0.0253829	0.585502	0.793721	4.01754e-09	0.362889	0.0296399	0.46167	0.000315928	-0.292509	0.0232571	cul-1	5
WBGene00000837	11.9898	0	0.493923	0.108228	0.605829	0.0629663	-0.526194	0.140542	0.0684638	0.191732	1.03541	1.20816e-10	0.505753	0.0101453	0.633832	3.03473e-05	0.334902	0.0299966	cul-2	0
WBGene00000838	11.5424	0	0.0208515	0.944221	0.897598	0.00130388	-0.471975	0.134661	0.0288332	0.556549	1.21691	1.46134e-17	0.758283	6.63723e-06	0.928798	1.29109e-12	0.852486	8.2783e-11	cul-3	5
WBGene00000839	11.159	0	2.53478	1.55077e-44	0.629768	0.00111876	-0.882431	1.07304e-05	0.0406956	0.20384	0.763234	6.6722e-15	0.490539	2.17085e-05	0.49638	5.44638e-08	-0.352681	0.000126343	cul-4	1
WBGene00000840	11.4051	0	2.08632	1.00578e-30	0.721332	0.000164291	-1.00644	4.67196e-07	-0.0057744	0.867844	0.275976	0.00692941	0.265867	0.0283544	0.266565	0.0048707	-0.524548	6.85904e-09	cul-5	1
WBGene00000841	8.20251	0	7.21258	4.77437e-65	-1.52519	0.000994982	-1.55362	0.00111521	-0.278552	4.00315e-05	-1.10382	4.53098e-07	-0.318854	0.271469	0.0597579	0.817755	-1.78426	2.51657e-19	cul-6	1
WBGene00000843	11.1084	0	-1.48846	1.12411e-22	0.234658	0.168621	0.727452	1.42496e-05	-0.0992637	9.90042e-05	0.174335	0.0492408	0.0130397	0.930139	0.0435789	0.650895	0.854309	1.66411e-29	cup-2	2
WBGene00000845	6.85718	0	-3.10947	8.08837e-16	-0.448415	0.308584	0.124922	0.827144	0.413259	7.52098e-11	-0.215545	0.353236	-0.581715	0.0222521	-0.625359	0.00138926	0.119397	0.568982	cup-4	2
WBGene00000846	10.9503	0	-0.399127	0.00616263	0.786384	1.0931e-07	0.0693824	0.734295	-0.00498291	0.856812	0.506596	7.49005e-11	0.233191	0.0145779	0.341909	2.79161e-06	0.383868	9.30409e-08	cup-5	5
WBGene00000853	3.8573	1.39015e-25	-4.256	4.49405e-06	-2.84598	0.00400308	-0.257275	0.853207	0.644975	4.16139e-05	-1.00141	0.0618298	-0.624073	0.360888	-0.841433	0.0829953	0.694086	0.13094	cut-6	2
WBGene00000854	10.4147	0	0.474965	0.0101067	0.457914	0.0193453	-0.422198	0.0445198	-0.0217292	0.513692	0.223217	0.0296891	0.0102867	0.952754	0.0280612	0.812902	-0.39465	1.26987e-05	cux-7	0
WBGene00000857	8.07288	0	0.720966	0.149237	-1.67297	0.00110095	0.178922	0.801264	-0.305358	0.000119995	-0.306824	0.288734	0.374239	0.287572	0.43419	0.0957442	-0.230936	0.375535	cwn-1	4
WBGene00000858	6.74949	4.76468e-283	3.69232	9.6887e-15	-1.7717	0.000604687	-0.806582	0.166898	0.000853879	0.992236	-0.0423711	0.889764	0.553174	0.0670266	0.729647	0.00144911	-0.887823	0.000105668	cwn-2	1
WBGene00000862	4.34685	1.12408e-69	3.16161	9.21867e-06	-0.974105	0.236377	-0.980797	0.268863	0.0581236	0.645833	-0.942304	0.0109612	-0.493107	0.273222	-0.35768	0.289493	-1.02354	0.00118317	cwp-4	1
WBGene00000863	11.5238	0	1.6829	8.79267e-17	-0.189103	0.422019	-0.541252	0.0195164	-0.174479	1.58031e-07	0.25845	0.0257172	0.474414	0.000279172	0.744451	1.06835e-13	0.0281828	0.813226	cya-1	1
WBGene00000864	5.96501	6.98026e-127	0.930324	0.189149	-0.285853	0.735989	-0.67618	0.444716	-0.554509	7.8475e-08	-1.34583	8.48064e-05	-0.253096	0.603608	-0.195034	0.591471	-1.75012	1.05353e-08	cya-2	0
WBGene00000865	13.2017	0	-0.571964	0.0069962	0.0920978	0.720355	0.0793366	0.795909	-0.0651164	0.0704805	0.332485	0.00454479	0.30132	0.0312331	0.506948	1.54323e-06	0.181714	0.0974087	cyb-1	0
WBGene00000866	11.2287	0	-1.33729	2.11161e-07	0.641651	0.0209255	0.546509	0.0696526	0.265751	2.89288e-10	0.445346	0.0020318	0.111466	0.59938	0.258703	0.0646459	1.31993	4.05686e-25	cyb-2.1	2
WBGene00000867	11.8227	0	-1.67591	3.34369e-12	0.769886	0.00264941	0.562073	0.0441987	0.262133	3.0166e-11	0.528648	7.11185e-05	0.0815395	0.692849	0.22295	0.0919683	1.22436	1.14281e-24	cyb-2.2	2
WBGene00000868	14.483	0	-2.59382	2.66897e-30	0.0550154	0.851044	0.324932	0.248063	-0.121218	0.00149323	-0.144114	0.296184	0.0988349	0.597769	0.290061	0.0162993	0.535129	2.89675e-06	cyb-3	2
WBGene00000869	12.5455	0	-2.25298	1.44185e-50	0.550952	0.000591054	0.206985	0.271183	-0.0922691	0.000261984	0.236628	0.00570945	0.0576832	0.652002	0.199055	0.0131569	0.717443	1.25953e-21	cyc-1	2
WBGene00000870	10.2622	0	4.78404	5.87043e-25	-3.67328	1.08882e-14	-0.740449	0.192822	-0.336576	1.13798e-05	-0.119842	0.692047	0.555682	0.0811242	0.785601	0.00104486	-0.601981	0.011682	cyd-1	4
WBGene00000871	11.2614	0	1.71045	3.58714e-11	0.966386	0.000396193	-0.609397	0.0416951	0.151886	0.000424329	1.03278	1.55868e-13	0.56198	0.000800539	0.574469	1.33954e-05	0.41185	0.00181981	cye-1	1
WBGene00000872	11.2258	0	3.58974	3.93086e-25	0.371368	0.354326	-1.27953	0.000948128	-0.0851434	0.162194	0.816596	1.81453e-05	0.576892	0.0120668	0.620512	0.000533908	-0.741885	2.27369e-05	cyk-1	1
WBGene00000874	11.4165	0	1.66738	5.70509e-25	0.6806	6.4617e-05	-0.783571	1.13174e-05	-0.117897	1.00153e-05	0.746446	1.45059e-17	0.45583	9.56715e-06	0.517968	1.40575e-10	-0.2144	0.010206	cyk-3	1
WBGene00000875	12.5848	0	0.800282	0.00343459	0.104672	0.755706	-0.260715	0.456543	-0.0683641	0.146879	0.847167	6.7928e-09	0.575107	0.000996805	0.608472	9.09713e-06	0.375993	0.00655031	cyk-4	0
WBGene00000876	11.8545	0	1.55787	2.0575e-15	0.28956	0.190302	-0.735149	0.000760283	-0.184823	9.43284e-09	0.00649711	0.961457	0.121259	0.42503	0.181534	0.090949	-0.333834	0.000827579	cyl-1	1
WBGene00000877	10.319	0	-3.02405	1.02025e-29	0.806816	0.00485607	0.838911	0.00544072	0.0349747	0.482731	0.0921351	0.594273	-0.144411	0.500976	-0.303908	0.0360681	1.38016	4.13114e-25	cyn-1	2
WBGene00000878	6.5176	0	2.65023	3.05744e-11	-0.881271	0.0457242	-0.0137644	0.982788	0.00361587	0.962506	0.0922725	0.732578	0.420495	0.135801	-0.126888	0.61387	0.341454	0.107505	cyn-2	1
WBGene00000879	12.1006	0	-3.59358	3.70065e-96	0.463581	0.0134028	0.874842	4.96239e-06	-0.0834117	0.00463653	-0.379551	8.29119e-05	-0.261515	0.0254105	-0.201778	0.0307606	1.06042	9.66342e-35	cyn-3	2
WBGene00000880	11.2306	0	1.40913	4.42222e-21	-0.116991	0.509467	-0.0909608	0.662994	0.0362537	0.167309	0.312256	0.000150924	0.113318	0.30837	0.0994408	0.239743	-0.232607	0.00227969	cyn-4	1
WBGene00000881	13.7601	0	-1.1369	2.69224e-06	-0.871927	0.000631426	0.577011	0.0383565	-0.314514	1.06867e-15	-0.368787	0.00663856	-0.261989	0.120095	-0.252679	0.0522456	-0.14182	0.274978	cyn-5	2
WBGene00000882	9.03905	0	-3.31431	2.47544e-23	-1.076	0.0024247	0.692552	0.0785561	-0.29433	5.48223e-08	-0.749444	3.45959e-05	-0.359708	0.11534	-0.152133	0.432416	-0.275486	0.109988	cyn-6	2
WBGene00000883	14.3101	0	-2.93905	3.87998e-17	0.776396	0.0419406	0.709442	0.0858061	0.180282	0.00214902	-0.33876	0.0973699	-0.378429	0.123119	-0.464382	0.0120563	1.33871	1.24111e-14	cyn-7	2
WBGene00000884	10.8013	0	-0.775615	0.0162222	-0.626873	0.0705592	-0.372401	0.351299	-0.116023	0.0306887	-0.0504829	0.810462	0.0742582	0.791397	0.319255	0.0602088	-0.646087	4.51462e-05	cyn-8	0
WBGene00000885	9.59628	0	-0.213832	0.448172	0.576075	0.046972	0.490813	0.121168	0.327153	6.81574e-14	0.532569	0.000330283	-0.0712626	0.763335	-0.0137477	0.941739	0.744624	2.4631e-08	cyn-9	0
WBGene00000886	10.7635	0	-0.871348	2.69073e-05	-0.0971218	0.700997	0.797781	0.000477966	0.19555	8.4933e-09	-0.0747853	0.566894	-0.402754	0.00278895	-0.648476	3.00903e-10	0.186849	0.0837653	cyn-10	2
WBGene00000887	9.72545	0	-2.00842	6.5237e-26	0.0416415	0.865254	1.08112	2.67929e-07	0.0613292	0.0676493	0.184969	0.102599	-0.246959	0.0623354	-0.248264	0.0154626	0.862182	1.40405e-19	cyn-11	2
WBGene00000888	10.2343	0	-1.85254	2.29448e-19	0.222447	0.348859	1.02198	6.85306e-06	0.113903	0.00109804	-0.197036	0.10545	-0.369195	0.00699954	-0.462626	1.1927e-05	0.602544	5.09467e-09	cyn-12	2
WBGene00000889	11.6855	0	-0.615617	0.00027591	-0.515537	0.00392056	0.635994	0.000624936	-0.180245	5.26939e-11	-0.221417	0.0205915	-0.281352	0.0111705	-0.23195	0.00850701	0.266396	0.0017895	cyn-13	3
WBGene00000890	10.8055	0	-0.0673041	0.645198	0.11168	0.48135	0.385371	0.0120182	0.0397461	0.0900186	0.209023	0.00607364	0.0671687	0.535196	0.0605332	0.451255	0.14415	0.0398458	sig-7	2
WBGene00000891	10.9457	0	0.57198	0.000101189	0.545079	0.000399	-0.290168	0.0924641	-0.113603	2.11578e-06	0.2478	0.00230545	0.10297	0.348088	0.138348	0.080055	-0.186858	0.0125499	cyn-15	1
WBGene00000892	10.7869	0	1.70724	8.58649e-14	0.483696	0.053469	-1.14617	5.47197e-06	-0.0214996	0.613931	0.565906	5.08375e-06	0.159533	0.353985	0.124431	0.34448	-0.783363	4.24778e-12	cyn-16	1
WBGene00000894	11.8823	0	-0.528277	0.059117	0.875611	0.0024654	-0.381678	0.256377	0.103414	0.0259867	0.80958	4.51825e-08	0.564321	0.00143376	0.676892	9.12698e-07	0.767828	1.6466e-08	dab-1	0
WBGene00000895	4.9794	1.58328e-99	3.15163	7.70025e-08	0.133844	0.858948	-1.5049	0.0252675	-0.0681166	0.526173	-0.531112	0.12594	-0.0233694	0.96551	0.20858	0.535723	-0.54161	0.0701086	dac-1	1
WBGene00000896	11.3231	0	-2.73931	1.42233e-53	0.232258	0.252312	0.84651	1.7156e-05	-0.067749	0.0274752	-0.24069	0.0186114	-0.251878	0.0372044	-0.449995	7.05116e-07	0.662105	8.66927e-14	dad-1	2
WBGene00000897	10.0862	0	-1.42811	2.08454e-08	0.159941	0.600546	-0.208749	0.538494	-0.139558	0.000994985	0.0473775	0.780821	0.110743	0.594377	0.313516	0.0198232	0.124456	0.368331	daf-1	2
WBGene00000898	12.0131	0	1.99727	5.64332e-06	0.65103	0.184937	-1.51872	0.00186748	-0.0166997	0.842752	1.32258	2.46294e-08	0.802398	0.00516666	0.763468	0.000725203	-0.888748	5.62713e-05	daf-2	1
WBGene00000899	9.38848	0	1.48092	4.27804e-05	-0.326094	0.436361	-0.981797	0.0165781	-0.206523	0.000461705	0.463949	0.0214021	0.53101	0.0246463	0.78567	1.26017e-05	-0.863907	1.23665e-06	daf-3	4
WBGene00000900	9.41522	0	-1.48737	2.28977e-09	0.539564	0.0464024	-0.328937	0.287401	0.0670136	0.120602	0.625218	4.22395e-06	0.337762	0.0442496	0.354352	0.0065727	0.312653	0.0147465	daf-4	2
WBGene00000901	9.78584	0	-0.366241	0.369077	-0.400895	0.367516	-0.164499	0.767989	-0.14583	0.0264637	0.416843	0.0611973	0.197651	0.520724	0.282791	0.190883	-0.00633192	0.978577	daf-5	0
WBGene00000902	7.01756	1.41013e-115	2.07508	0.00855162	-1.48757	0.0832192	-1.3219	0.160639	-0.860761	2.32836e-12	-1.8399	7.6806e-06	-0.435768	0.443748	0.141848	0.763222	-1.97958	8.41695e-08	daf-6	0
WBGene00000903	6.03659	2.92013e-91	5.68025	1.12573e-14	-0.704768	0.419269	-0.277889	0.798642	-0.288362	0.0178609	0.447001	0.295575	0.637202	0.208384	0.156633	0.7288	-0.917907	0.0127624	daf-7	1
WBGene00000904	8.92433	0	3.15755	1.91366e-18	-0.820706	0.0386621	-0.26089	0.596469	-0.392237	8.73642e-12	0.305799	0.138964	0.542545	0.0198123	0.873636	7.69945e-07	-1.13876	9.33069e-11	daf-8	1
WBGene00000905	5.49477	2.92761e-184	-2.14631	3.26577e-05	-1.72334	0.00157917	-0.1199	0.875561	-0.181599	0.0237937	-0.346288	0.212033	-0.222883	0.542329	-0.0338654	0.912216	-0.324267	0.182124	daf-9	3
WBGene00000906	7.05555	4.58861e-176	7.23934	1.31874e-23	-1.93854	0.0178967	-1.43258	0.0948124	-0.535937	2.71201e-07	-0.601804	0.0820742	0.0938254	0.864044	0.371103	0.266182	-2.92047	3.9046e-21	daf-10	1
WBGene00000908	8.49212	0	4.03989	2.32485e-20	0.286038	0.586528	-2.09573	1.39373e-05	-0.148759	0.04253	0.215176	0.412723	0.211619	0.534982	0.371086	0.112304	-1.43544	1.87938e-11	daf-12	1
WBGene00000910	9.11044	0	2.93718	4.63535e-25	-1.10544	0.000283648	-0.00318032	0.994067	-0.192275	3.51629e-05	-0.943718	4.10848e-10	-0.202047	0.327679	0.0263844	0.887986	-1.02227	8.8801e-14	daf-14	1
WBGene00000911	11.9638	0	3.51133	8.95639e-20	1.28767	0.00172136	-2.14547	4.43668e-07	-0.0414252	0.565247	1.37105	4.96912e-11	0.803269	0.00136222	0.791414	6.29838e-05	-1.17438	1.08418e-09	daf-15	1
WBGene00000912	10.9372	0	2.15276	1.56481e-11	0.718614	0.0389104	-1.09082	0.00223807	0.0866681	0.119019	1.1283	6.29697e-11	0.634845	0.00231885	0.627489	0.0001314	0.0657156	0.721233	daf-16	1
WBGene00000913	13.2003	0	0.756744	0.00162397	0.88467	0.000403449	-0.666317	0.0133364	0.228128	4.09343e-09	0.918797	7.23091e-13	0.576476	0.000157847	0.632263	1.19721e-07	0.31134	0.0107023	daf-18	1
WBGene00000914	9.72169	0	2.90067	5.78086e-19	0.16884	0.671721	-1.30278	0.000320537	-0.00666416	0.915133	0.167963	0.401717	0.115613	0.674363	0.218361	0.235268	-0.632952	0.000120849	daf-19	1
WBGene00000915	16.1031	0	-0.49142	0.026885	1.27092	1.32278e-08	-0.42705	0.0962243	-0.300831	1.50302e-17	0.201248	0.113083	-0.047606	0.807494	0.0811137	0.537829	0.33246	0.00268845	hsp-90	5
WBGene00000917	9.76597	0	-1.04851	8.41145e-12	0.19782	0.255771	0.421199	0.0159213	-0.081358	0.00177769	0.0906545	0.338511	-0.0924428	0.443748	-0.0478864	0.618602	0.456104	2.7398e-09	daf-25	2
WBGene00000920	5.00194	1.97003e-27	3.45017	0.0016051	-1.54536	0.205806	-0.499452	0.747428	-0.194787	0.321696	0.588604	0.380409	0.69002	0.411843	0.0504639	0.947935	0.788762	0.174208	daf-28	4
WBGene00000923	10.7294	0	-1.07999	5.60518e-10	0.533577	0.00401204	0.537452	0.00607871	0.0455394	0.138481	0.231023	0.0209508	-0.141933	0.273415	-0.29268	0.00130146	0.781018	1.75455e-19	daf-31	2
WBGene00000928	9.54217	6.53161e-159	-0.692316	0.440918	-5.73031	4.83821e-11	3.08463	0.00110134	-0.768179	3.00728e-08	-1.21359	0.0110474	-0.151884	0.845635	-0.0616137	0.915038	-0.355862	0.442731	dao-2	3
WBGene00000929	9.9432	0	-2.4733	2.36693e-24	-0.463411	0.0838131	-0.123329	0.722133	-0.296373	4.67259e-14	-0.553672	2.6172e-05	-0.510113	0.000994589	-0.503563	3.52877e-05	-0.516479	1.71097e-05	dao-3	2
WBGene00000931	12.4041	0	3.17579	2.49965e-18	1.03568	0.00812558	-1.63136	4.95678e-05	-0.031655	0.643923	1.12564	1.29632e-08	0.780576	0.000962996	0.924381	5.33771e-07	-0.310368	0.106716	dao-5	1
WBGene00000932	4.5915	7.66625e-38	10.1523	3.37068e-25	-4.95803	4.03735e-05	3.07049	0.00757991	0.36393	0.0247841	0.135736	0.812009	0.29597	0.679195	-0.608756	0.204535	0.103549	0.835934	dao-6	1
WBGene00000933	9.84881	0	0.53077	0.00973019	0.85458	5.23633e-05	-0.254315	0.312959	0.0353767	0.334943	0.494499	9.73504e-06	0.140707	0.364888	0.134146	0.247314	0.603587	2.66736e-09	dap-3	5
WBGene00000934	3.32914	7.3569e-20	1.18396	0.196879	0.192097	0.864147	-1.7003	0.106343	-0.170428	0.276608	-0.311522	0.593675	0.449816	NA	0.311905	0.552565	-0.138482	0.787157	dat-1	0
WBGene00000935	11.0822	0	0.568419	0.154042	1.43939	0.000381068	-0.628406	0.176925	0.206082	0.00134892	1.51761	2.85223e-13	0.857977	0.000555286	0.95092	1.04143e-06	1.0985	1.04804e-08	daz-1	5
WBGene00000936	7.75247	0	2.04968	3.59744e-06	-1.0151	0.0353047	-0.634579	0.244096	-0.390351	4.74392e-08	-0.993449	3.01196e-05	-0.444157	0.139034	-0.129115	0.624934	-0.950947	9.73951e-06	dbl-1	4
WBGene00000937	10.1936	0	1.08808	5.48333e-15	0.549191	0.000184561	-0.216237	0.203921	0.0449926	0.0609507	0.487167	1.12694e-10	0.245477	0.00752692	0.286699	5.86403e-05	0.0547605	0.478902	dbr-1	1
WBGene00000938	11.9329	0	3.25954	8.80332e-24	0.454649	0.215969	-1.7145	1.62558e-06	-0.147694	0.00699586	0.600602	0.000869897	0.598349	0.00493632	0.841196	2.77106e-07	-1.238	1.47769e-14	dcp-66	1
WBGene00000939	12.2575	0	4.47218	8.07743e-27	0.982217	0.0310656	-2.31097	5.03965e-07	0.0350509	0.656154	1.14371	5.11941e-07	0.73121	0.00800017	0.722834	0.00083833	-1.29255	5.62815e-10	dcr-1	1
WBGene00000940	10.0302	0	-1.73216	2.19312e-21	0.225709	0.278856	0.694106	0.000626317	0.105251	0.000667427	0.154879	0.156659	-0.108607	0.452684	-0.185485	0.0643471	0.773581	2.01216e-17	dcs-1	2
WBGene00000941	10.0585	0	-3.20039	3.08827e-47	0.23424	0.361509	0.983206	6.31469e-05	0.107972	0.00465425	-0.0554163	0.706775	-0.167759	0.317862	-1.08452	4.03546e-23	0.829642	6.75466e-14	ddp-1	2
WBGene00000942	9.17507	0	0.497926	0.262458	0.868607	0.0610295	-2.43884	1.62728e-07	-0.2437	0.000510238	0.0345339	0.904833	0.168607	0.630816	0.264944	0.269078	-0.819577	0.000118266	deb-1	5
WBGene00000950	4.59993	5.83732e-61	1.95021	0.00541039	-0.413439	0.620901	-1.62189	0.0442997	-0.0381647	0.766883	0.0645935	0.888062	0.0629031	0.921642	0.0995636	0.820637	-0.37341	0.304941	deg-1	0
WBGene00000951	4.39651	1.38701e-68	3.34955	1.28866e-08	-0.585948	0.396207	-0.986294	0.1676	-0.175455	0.0872739	0.300622	0.421839	0.782236	0.0465496	0.380224	0.260255	0.122727	0.721498	deg-3	1
WBGene00000952	3.08977	7.56603e-16	1.26579	0.184079	-0.0394386	0.975386	-0.257011	0.85027	-0.139075	0.390086	0.399308	0.485925	0.338024	NA	0.674783	0.179574	0.0672723	0.902012	del-1	0
WBGene00000953	5.88307	4.64475e-144	7.62053	2.31423e-26	-1.52082	0.0651161	-1.7655	0.0297541	-0.518063	2.82334e-07	-1.17778	0.000246251	0.11814	0.808617	0.533083	0.0666705	-2.27776	1.0501e-14	del-2	1
WBGene00000955	4.57351	6.27753e-85	3.38931	4.61477e-09	-1.324	0.041126	-0.677623	0.358316	0.0408635	0.699042	-0.0362406	0.927052	0.75447	0.0386825	0.454819	0.135688	-0.101901	0.754204	des-2	1
WBGene00000958	7.19316	3.67373e-245	3.13455	4.69644e-09	-1.05815	0.0730312	-1.46707	0.01652	-0.483446	8.03062e-09	0.251743	0.426063	0.679495	0.0476138	0.959401	0.000236059	-1.18501	5.03964e-06	dgk-1	4
WBGene00000959	9.65878	0	-1.20629	1.15141e-06	-1.29397	4.58601e-07	0.329968	0.283653	-0.334231	6.21757e-17	-0.440459	0.00134713	0.0345039	0.881425	0.288464	0.0267597	0.0545095	0.697601	dgk-2	3
WBGene00000961	10.6733	0	2.40699	1.02695e-07	-2.21603	2.50519e-06	-0.697891	0.205655	-0.329097	8.91881e-06	0.228403	0.408455	0.699743	0.0190079	0.876074	0.000138818	-1.07895	1.61781e-06	dgn-1	4
WBGene00000962	13.2747	0	3.718	5.28794e-19	0.677948	0.146088	-1.98634	1.62719e-05	-0.144771	0.0438026	1.54878	7.19331e-12	0.920135	0.000673668	0.870648	4.75019e-05	-1.18433	1.44008e-08	dhc-1	1
WBGene00000963	7.68878	1.30734e-287	-0.933667	0.0713711	-2.0102	0.000147862	0.590215	0.353888	0.326674	9.64792e-05	0.195542	0.538214	0.150039	0.730179	-0.140815	0.656342	0.728601	0.00461409	dhp-1	3
WBGene00000964	6.56767	5.14592e-210	-1.52833	0.00283493	0.44306	0.45091	-0.404233	0.549009	-0.428976	3.2621e-07	-0.0999074	0.768756	-0.0365245	0.939601	-0.339565	0.236264	0.254398	0.353486	dhp-2	2
WBGene00000965	10.8846	0	-0.355726	0.0515346	0.306603	0.11954	0.400644	0.0529383	0.0923999	0.00214295	-0.223032	0.0297182	-0.230801	0.0583816	-0.286605	0.00202035	0.495434	2.6003e-08	dhs-1	0
WBGene00000966	6.30678	3.55253e-124	-4.87271	5.81287e-15	0.204213	0.793081	0.949749	0.213027	1.08308	1.21567e-25	-0.47803	0.210219	-0.101971	0.862889	-0.200564	0.609441	0.782252	0.0157021	dhs-2	2
WBGene00000967	8.61352	0	-7.01028	5.27339e-55	0.503959	0.329077	0.705207	0.200298	0.562727	3.65058e-14	-0.706061	0.00570866	-0.986012	0.00078856	-0.95631	3.45887e-05	0.869866	0.000131307	dhs-3	2
WBGene00000968	5.83976	1.67714e-192	-2.00182	4.3133e-05	0.182501	0.76198	-0.0762179	0.915823	-0.154176	0.0681871	-0.919002	0.000832665	-0.380376	0.278493	-0.199832	0.47705	-0.0277871	0.921006	dhs-4	2
WBGene00000969	8.41143	0	-0.337842	0.309733	-2.53724	5.12094e-15	0.441678	0.26315	-0.456596	7.65929e-20	-0.396682	0.0235994	0.0668723	0.806781	0.231146	0.172978	-0.39567	0.0117604	dhs-5	3
WBGene00000970	10.6568	0	-0.752945	0.000832542	0.459414	0.0592388	0.144634	0.636182	-0.0555519	0.155221	-0.248706	0.053726	0.0481085	0.811095	0.152298	0.226458	0.219137	0.059624	dhs-6	5
WBGene00000972	6.95542	5.91804e-249	2.16377	0.000106188	-2.99817	3.79233e-07	-0.872669	0.20634	-0.714687	9.94813e-18	-0.86059	0.00212556	-0.0965089	0.829639	0.241677	0.399969	-1.62798	6.52374e-11	dhs-8	4
WBGene00000973	9.60834	0	0.343964	0.145742	-0.485657	0.0515187	0.270344	0.347925	-0.295225	2.01227e-15	-0.481047	0.000123317	-0.406991	0.0061522	-0.32891	0.00523664	-0.262113	0.0245627	dhs-9	0
WBGene00000974	9.68358	0	-2.67057	2.59813e-22	0.105012	0.760845	1.19257	8.86845e-05	0.132041	0.00499915	0.147427	0.388104	-0.434606	0.0191304	-0.710816	4.21425e-07	1.02329	8.94645e-14	dhs-11	2
WBGene00000975	9.65983	0	-2.25576	4.72945e-13	0.622722	0.0687893	0.803008	0.024912	0.172972	0.00101351	0.422439	0.0180209	-0.354393	0.105441	-0.524922	0.00127698	0.97733	3.70114e-10	dhs-12	2
WBGene00000976	11.3836	0	-0.860852	1.60038e-05	-0.0846588	0.730721	0.219133	0.386053	-0.128782	9.45128e-05	0.388133	0.000427175	0.0438128	0.80652	0.0773792	0.519255	0.619846	3.55797e-10	dhs-13	2
WBGene00000977	8.29964	0	-3.37786	5.09469e-11	-0.547686	0.354135	0.977898	0.109251	0.180132	0.0425846	-0.692738	0.0174761	-1.09813	0.00096812	-1.31769	3.4409e-07	0.060582	0.840608	dhs-14	2
WBGene00000978	3.57267	3.58497e-23	-0.552329	0.588379	-2.91315	0.00473804	-1.04241	0.406407	0.717962	2.33084e-06	-0.543699	0.319524	-0.268576	0.720116	-0.297613	0.571812	-0.146229	0.77057	dhs-15	0
WBGene00000979	7.68163	1.49141e-193	1.40288	0.0401198	-4.30705	1.18616e-09	0.557145	0.539579	-1.04754	1.92415e-24	-0.929045	0.00788853	-0.251089	0.623243	0.117276	0.767502	-1.9413	3.24048e-10	dhs-16	4
WBGene00000980	7.69687	0	-0.563624	0.0216003	0.27166	0.32214	-0.0635602	0.857742	0.148728	0.00031545	0.0944331	0.553957	0.347266	0.0375807	0.230572	0.090274	0.862846	1.91766e-12	dhs-17	0
WBGene00000981	8.75093	0	-2.68246	1.60681e-07	-1.73707	0.0013297	1.11636	0.0614073	-0.357501	2.12435e-05	-0.0420504	0.904094	0.416515	0.264613	0.235096	0.435754	0.313413	0.251123	dhs-18	3
WBGene00000982	10.1155	0	-1.54022	1.79153e-09	-0.878309	0.001199	0.100809	0.788675	-0.295528	6.22632e-13	-0.613352	8.35268e-06	-0.11796	0.559545	0.0536734	0.737527	-0.708692	1.44785e-08	dhs-19	3
WBGene00000983	5.91854	7.56945e-58	-5.27343	2.04241e-09	0.577833	0.580723	1.35597	0.204568	0.894231	2.72923e-09	-1.22623	0.0157544	-1.99587	0.000664356	-1.48	0.00123776	0.440817	0.354097	dhs-20	2
WBGene00000984	8.62821	0	-3.23782	5.50099e-18	-1.24784	0.00172322	0.511247	0.273456	0.19418	0.00186212	-0.758071	0.000207975	-0.462274	0.0658382	-0.723104	0.000124205	-0.259541	0.184837	dhs-21	2
WBGene00000985	11.4978	0	-1.25836	2.19582e-13	-0.0158376	0.944863	0.972444	2.47712e-07	0.124186	1.29973e-05	0.105227	0.314505	-0.194741	0.104001	-0.0129736	0.912216	0.5835	8.17904e-12	dhs-22	2
WBGene00000986	3.56993	1.71833e-17	-6.86382	1.36422e-10	-1.56597	0.18278	1.83539	0.148191	0.14864	0.468789	-1.1467	0.0586585	-1.49856	0.0352085	-1.62185	0.00243312	0.783137	0.134102	dhs-23	2
WBGene00000987	10.17	0	-0.195881	0.241268	0.390209	0.0242548	0.17009	0.407387	-0.0015164	0.960002	0.416234	2.27786e-06	0.0973935	0.436759	0.120401	0.182377	0.467479	5.56061e-09	dhs-24	0
WBGene00000988	9.02929	0	-6.72971	7.31896e-41	2.71846	2.08028e-07	-1.50615	0.00849577	-0.647198	4.11945e-15	-0.779405	0.00631445	-0.437522	0.234345	-0.315703	0.273659	0.441016	0.0963098	dhs-25	5
WBGene00000989	4.39187	6.19222e-14	-8.03845	6.99612e-09	-5.56249	0.000136403	7.28032	1.7432e-06	1.41707	1.8384e-09	-0.560134	0.524978	-0.00595104	0.996032	-2.15056	0.00344546	2.55314	0.000260764	dhs-26	2
WBGene00000990	9.35991	0	-1.38946	2.94501e-05	-1.5875	4.15699e-06	0.635552	0.105539	-0.661569	1.45311e-35	-0.891891	6.039e-07	-0.366376	0.105993	-0.00218992	0.992489	-0.367362	0.0293963	dhs-27	3
WBGene00000991	10.2641	0	-3.8733	6.04878e-26	-0.0410852	0.93414	0.06817	0.902242	-0.0791122	0.226031	0.00189503	0.99344	-0.0921658	0.778887	0.125033	0.580818	0.241755	0.22077	dhs-28	2
WBGene00000992	8.3247	0	-1.01722	0.00884839	-1.78912	7.73218e-06	0.0112457	0.984838	-0.473021	3.84557e-15	-1.05381	1.42023e-07	-0.221674	0.429804	0.0197056	0.937966	-0.957443	1.47999e-07	dhs-29	3
WBGene00000993	9.23147	0	-3.73849	6.73945e-70	-0.660776	0.00347078	0.897993	0.000131774	0.049928	0.180875	-0.45351	0.000105181	-0.299555	0.0342245	-0.108808	0.375524	0.375676	0.0003954	dhs-30	2
WBGene00000994	10.4141	0	0.839018	4.82692e-08	0.792486	6.31695e-07	-0.642563	0.000146481	-0.0113993	0.690086	0.457536	3.1285e-08	0.363348	0.000201679	0.417633	4.58815e-08	-0.254783	0.00104155	ints-6	1
WBGene00000995	10.9339	0	0.817777	0.028101	-0.119535	0.793077	-1.15754	0.00460024	-0.224167	0.000196447	0.643541	0.00145643	0.735126	0.00180804	1.1044	1.10911e-09	-0.671467	0.000257521	die-1	0
WBGene00000996	11.0981	0	-2.57298	2.69212e-57	0.221213	0.227326	0.568659	0.00169089	-0.21012	2.74157e-15	-0.174587	0.0644644	-0.161549	0.162782	-0.233842	0.00614736	0.596876	1.22809e-13	dif-1	2
WBGene00000998	8.20414	2.39593e-99	9.06826	4.78885e-23	0.914002	0.389867	-3.8204	0.00017112	-0.0936883	0.584607	2.53994	3.63316e-07	2.28532	0.000103576	1.25476	0.0094998	-0.769789	0.113216	dig-1	1
WBGene00001000	8.7328	0	-3.73543	2.4501e-12	2.43658	1.24756e-05	-2.52648	1.72637e-05	-0.0951899	0.320872	0.0760737	0.832076	0.0666135	0.896437	0.241016	0.447939	0.174201	0.558952	dim-1	5
WBGene00001001	10.797	0	1.28419	4.73701e-18	1.13704	5.28689e-14	-0.720742	1.05261e-05	0.0792949	0.00142867	0.84561	7.78679e-26	0.467757	7.16399e-07	0.470462	2.82677e-10	0.123247	0.118889	dis-3	5
WBGene00001002	11.0339	0	-0.703428	6.18786e-05	0.349611	0.067209	0.0966397	0.693365	-0.0718734	0.0150737	0.396726	3.68575e-05	0.42651	0.000145193	0.607237	2.34996e-12	0.480741	3.53122e-08	div-1	2
WBGene00001005	12.4513	0	-3.62147	1.66161e-70	0.40177	0.0750267	0.87558	0.000113959	-0.0586069	0.101728	-0.312984	0.00711927	-0.121047	0.451913	-0.342049	0.00136545	1.10873	1.21478e-27	dlc-1	2
WBGene00001006	12.7497	0	5.99139	2.70005e-29	-3.80953	3.86682e-12	-1.05087	0.098269	-0.641502	1.75305e-13	-0.124789	0.723214	0.374535	0.354708	0.837863	0.00253413	-2.43986	2.44765e-20	dlg-1	4
WBGene00001007	10.8937	0	-0.0236588	0.933978	0.242751	0.409624	0.0441321	0.90767	-0.163089	0.000114484	0.3801	0.00831177	0.277861	0.11878	0.397445	0.0027294	0.565537	1.00765e-05	dli-1	0
WBGene00001008	10.33	0	2.49295	3.03786e-14	0.213194	0.588924	-1.56751	1.46075e-05	-0.516845	2.53567e-22	-0.0301709	0.892125	0.0243935	0.938431	0.239626	0.19244	-0.670826	5.01816e-05	dlk-1	1
WBGene00001016	11.1423	0	3.37369	2.39212e-21	0.75684	0.0523759	-1.05203	0.0092209	0.15373	0.0109735	1.27353	4.04306e-11	0.702431	0.0025595	0.600139	0.00118473	0.0403907	0.848019	dna-2	1
WBGene00001017	12.7139	0	4.52008	4.82961e-38	0.407094	0.31346	-1.98154	3.06672e-07	-0.142025	0.0175534	0.735552	0.000150846	0.381406	0.121249	0.456099	0.0142438	-1.49741	8.37975e-18	dnc-1	1
WBGene00001018	11.2462	0	0.512386	0.00117686	0.0472485	0.810254	0.257709	0.172427	-0.1178	4.7438e-06	-0.176067	0.0495256	-0.275386	0.00710514	-0.157345	0.0609335	-0.211039	0.00809765	dnc-2	1
WBGene00001019	10.6007	0	1.07619	5.69018e-12	0.317194	0.0643669	-0.216063	0.264515	-0.010196	0.729144	0.0774905	0.421058	0.089468	0.462613	0.329676	3.07332e-05	-0.213525	0.00754042	dnj-1	1
WBGene00001020	10.0931	0	-0.610266	0.00246229	0.575359	0.0067859	0.20252	0.429748	0.209367	1.69293e-10	0.148268	0.21528	-0.206042	0.145516	-0.113988	0.323337	0.487156	1.10666e-06	dnj-2	2
WBGene00001021	8.18413	0	-0.357222	0.17771	-0.0964231	0.762012	0.778512	0.00665754	0.185334	1.9638e-05	-0.107574	0.511455	-0.312742	0.0807493	-0.356017	0.00898162	0.597831	3.46863e-06	dnj-3	0
WBGene00001022	9.13915	0	0.402307	0.0693598	0.458418	0.0510532	0.129755	0.664202	0.169168	2.45681e-06	-0.182181	0.156822	-0.0412721	0.836151	-0.0865296	0.505161	0.158505	0.166855	dnj-4	0
WBGene00001023	12.9053	0	1.46253	1.24165e-05	1.20509	0.000616691	-1.13663	0.00222094	0.127172	0.0249953	0.797283	1.22557e-05	0.515088	0.0201877	0.577137	0.000795704	-0.106856	0.566144	dnj-5	1
WBGene00001025	10.0432	0	0.231023	0.334364	-0.308082	0.229919	-0.953179	0.000146948	-0.105252	0.00529859	0.245326	0.0582589	0.288196	0.0586708	0.541188	1.75306e-06	-0.453496	6.34802e-05	dnj-7	4
WBGene00001026	11.47	0	1.43643	4.05061e-13	0.621017	0.00326721	-0.745863	0.000695663	-0.112939	0.000609908	0.461287	2.1244e-05	0.435845	0.000637172	0.501754	4.97391e-07	-0.372762	0.000198237	dnj-8	1
WBGene00001027	9.86548	0	1.39304	3.14154e-13	0.968882	1.1202e-06	-0.257678	0.27848	-0.0104453	0.775691	0.690548	3.90602e-11	0.355167	0.00513656	0.425714	1.55505e-05	0.430971	9.30275e-06	dnj-9	1
WBGene00001028	10.2978	0	1.87602	5.16448e-30	0.9206	7.62229e-08	-0.766968	2.60033e-05	0.0762786	0.00673644	0.366422	7.07014e-05	0.250499	0.0249323	0.249802	0.00416618	0.191248	0.0271278	dnj-10	1
WBGene00001029	12.4551	0	1.05425	6.64943e-07	0.870599	8.71631e-05	-0.882014	0.000155887	0.0653357	0.0734836	0.676372	3.42944e-09	0.18746	0.220407	0.192969	0.095597	-0.149005	0.186189	dnj-11	1
WBGene00001030	13.3767	0	0.272405	0.0965113	0.287458	0.101148	-0.344936	0.0631818	-0.199506	1.24661e-14	0.0116589	0.914562	-0.0264876	0.858148	0.0227814	0.829054	0.0941071	0.271488	dnj-12	0
WBGene00001031	11.4896	0	-0.7913	0.000493235	1.10616	2.24257e-06	-0.313948	0.258355	-0.0819824	0.0333878	0.530132	1.80258e-05	-0.0681815	0.726723	0.146259	0.254352	0.658545	4.46226e-09	dnj-13	5
WBGene00001032	10.0417	0	-0.792684	7.76624e-05	-1.00969	1.08925e-06	0.224008	0.377005	-0.194537	1.95871e-09	-0.232196	0.0413784	-0.101406	0.519357	0.113781	0.315088	0.000905648	0.994216	dnj-14	3
WBGene00001033	9.5687	0	0.0481928	0.807502	-0.161588	0.442447	0.68075	0.000657677	0.0974981	0.00148371	-0.167263	0.119549	-0.0912804	0.531443	-0.163277	0.101357	0.463753	2.96605e-07	dnj-15	3
WBGene00001034	11.0391	0	0.249565	0.214006	-0.0725424	0.762741	0.304774	0.193295	-0.208409	3.55273e-11	-0.105035	0.37396	-0.0718301	0.657129	0.0842892	0.462496	0.089669	0.39392	dnj-16	0
WBGene00001035	10.0027	0	0.574002	0.00483177	1.05767	3.48e-07	-0.573042	0.0117059	0.128159	0.000119027	0.676173	4.81229e-10	0.242925	0.0785029	0.151156	0.179469	0.0970539	0.377419	dnj-17	5
WBGene00001036	9.75978	0	0.332054	0.0374307	0.130475	0.474593	0.26631	0.155828	0.0864743	0.00104912	0.177663	0.0503887	-0.136078	0.235424	-0.0728517	0.434107	0.344651	1.17613e-05	dnj-18	0
WBGene00001037	13.2346	0	-0.465583	0.000908861	0.501506	0.000629032	-0.273919	0.0949234	-0.173967	1.39891e-14	0.265747	0.000556013	-0.0798946	0.462846	-0.112308	0.144752	0.137724	0.0571742	dnj-19	5
WBGene00001038	10.9431	0	-0.381449	0.0154763	0.547927	0.000795894	-0.289465	0.114872	-0.00550416	0.853387	0.497972	2.87414e-09	0.284915	0.00498603	0.441702	1.2665e-08	0.278466	0.000383704	dnj-20	5
WBGene00001039	9.33633	0	-2.24968	1.60007e-22	0.302865	0.246438	0.930263	0.000271252	0.00241035	0.956935	-0.488718	0.000148587	-0.33823	0.0296086	-1.29254	1.79061e-30	0.402783	0.00057594	dnj-21	2
WBGene00001040	11.1858	0	0.567635	0.00120121	0.499441	0.00705831	0.0370131	0.88517	0.18354	9.71672e-11	-0.121613	0.239957	-0.351342	0.0017734	-0.427797	9.40801e-07	-0.238965	0.0069564	dnj-22	5
WBGene00001041	11.3539	0	-1.71418	3.24222e-39	0.310547	0.0296776	0.467415	0.00142937	-0.0586902	0.00879422	-0.0669743	0.412277	-0.129669	0.168038	-0.109363	0.134485	0.486919	8.75731e-14	dnj-23	2
WBGene00001042	8.57282	0	0.714069	0.0599999	-0.506471	0.224936	-0.787789	0.0690875	-0.312559	2.31496e-07	-0.592732	0.00416158	-0.182361	0.533754	0.165903	0.443921	-0.434584	0.0214725	dnj-24	0
WBGene00001043	10.464	0	1.89537	1.70601e-12	0.951537	0.000833538	-1.11971	0.000161711	0.0937825	0.0416527	0.869469	2.38965e-09	0.39141	0.0300104	0.539785	9.05037e-05	-0.0537245	0.729395	dnj-25	1
WBGene00001044	9.04732	0	1.52281	5.29169e-06	0.159067	0.697228	0.193206	0.678358	0.355646	7.9088e-11	0.351072	0.0695342	-0.0627163	0.839245	-0.178894	0.357925	0.220645	0.217065	dnj-26	1
WBGene00001045	11.0395	0	0.307184	0.370788	-1.08714	0.00162748	-0.167673	0.716638	-0.262396	7.98695e-07	0.0909473	0.664023	0.175518	0.492766	0.542048	0.00117367	-0.822767	3.60856e-07	dnj-27	3
WBGene00001046	9.44523	0	0.790644	0.00371929	1.09392	0.000103939	-0.534518	0.0918486	0.139406	0.00204036	0.787143	8.48754e-08	0.325373	0.0805466	0.350346	0.0144173	0.511476	0.000186384	dnj-28	1
WBGene00001047	12.3677	0	0.582763	0.0300567	0.383812	0.192953	-0.794503	0.00723771	-0.12622	0.00420635	0.456706	0.00181296	0.307064	0.0897571	0.459627	0.000685121	-0.248453	0.0703931	dnj-29	0
WBGene00001048	10.3575	0	-0.407892	0.0100622	0.340107	0.0449198	0.275435	0.139911	0.0482921	0.0746748	0.0612742	0.534584	-0.0494225	0.712946	-0.0981494	0.270627	0.279483	0.000400673	dnj-30	0
WBGene00001049	10.9083	0	2.8729	9.92683e-34	0.412899	0.118688	-0.792055	0.00302203	-0.0117049	0.796114	0.921706	8.22659e-13	0.568741	0.000210713	0.682391	1.22044e-08	-0.140967	0.27373	dog-1	1
WBGene00001050	9.95936	0	2.39393	5.93681e-48	0.166802	0.385491	-0.145812	0.505606	0.0992343	0.000296117	0.330542	0.000267463	0.0891751	0.492157	0.0470767	0.646298	-0.304885	0.000250781	dom-3	1
WBGene00001051	11.7442	0	-1.55732	1.73335e-18	-0.108223	0.614658	0.65351	0.000961571	-0.050148	0.105917	0.172908	0.0970053	0.0711721	0.633212	0.136186	0.172603	0.722997	2.6382e-16	cks-1	2
WBGene00001052	4.48174	2.50029e-67	2.95928	3.61318e-06	0.293077	0.70614	-2.28188	0.00135971	-0.250096	0.0214168	-0.712957	0.0646848	0.528885	0.227276	0.133318	0.734412	-0.481165	0.148512	dop-1	4
WBGene00001053	5.41494	8.73916e-208	0.151372	0.75392	0.45566	0.368832	-0.788573	0.138384	-0.0911243	0.235243	-0.733401	0.00398483	0.163524	0.639681	0.257752	0.27762	-0.325169	0.149324	dop-2	0
WBGene00001054	5.74097	3.20419e-135	2.29265	6.55632e-05	-0.232554	0.743239	-1.61968	0.0127715	0.220149	0.0207311	-0.0501993	0.894885	0.253673	0.568168	0.0896264	0.805482	-0.526069	0.0719063	dpf-1	1
WBGene00001055	9.55496	0	-1.12313	0.00452866	-1.48228	0.000308682	0.193987	0.727176	-0.0887607	0.186564	0.787539	0.000181007	0.674394	0.00716	0.9741	4.10532e-07	-0.928026	1.29941e-06	dpf-2	3
WBGene00001056	12.877	0	1.61267	1.21094e-11	0.552352	0.0328612	-0.888184	0.000775242	0.0635691	0.125308	0.686813	1.0735e-07	0.477382	0.00206556	0.419307	0.000643025	-0.253287	0.0407765	dpf-3	1
WBGene00001057	10.8315	0	0.703658	1.93076e-06	1.00557	2.31655e-11	-0.601762	0.000213718	0.0165075	0.546576	0.57129	8.11982e-13	0.292257	0.00237548	0.200203	0.0101081	0.135279	0.0813021	dpf-4	5
WBGene00001058	11.8058	0	-1.26055	5.66928e-07	0.76811	0.00411345	0.127389	0.720847	0.115982	0.00628572	0.68329	6.19846e-07	0.132202	0.510076	0.112338	0.453868	1.02342	2.1479e-16	dpf-5	5
WBGene00001059	6.35161	4.14211e-138	-2.13109	0.0010318	-1.92573	0.00508029	-0.569424	0.505788	0.656	5.29508e-11	0.154088	0.696205	-0.210125	0.682115	-0.217198	0.554216	-0.663997	0.0349648	dpf-6	3
WBGene00001060	10.6107	0	1.40812	2.75527e-18	0.480334	0.00555168	-0.343502	0.0707307	0.0698897	0.0108632	0.600676	7.73081e-12	0.329436	0.00181362	0.380955	3.84823e-06	0.174581	0.0389488	dpf-7	1
WBGene00001061	11.1663	0	0.304497	0.199194	0.662617	0.00647675	-0.311083	0.270028	0.0262925	0.532797	0.756251	8.48671e-10	0.544208	0.000205749	0.607425	1.19616e-07	0.341963	0.00331096	dpl-1	0
WBGene00001063	7.05069	6.69506e-174	3.68173	6.46967e-09	-2.29392	0.000930041	0.744511	0.359075	0.888123	4.08593e-19	0.602117	0.0802531	-0.230055	0.645532	-0.561371	0.0840924	-1.31609	1.3931e-05	dpy-1	1
WBGene00001064	8.49488	2.03064e-124	3.46229	9.61801e-05	-6.76594	4.55878e-13	1.97416	0.0610963	-0.580663	5.00252e-05	-0.95244	0.051984	-0.0942069	0.907664	0.461225	0.348796	-1.72756	5.78098e-05	dpy-2	4
WBGene00001065	7.67268	6.4511e-122	9.52467	9.63507e-24	-10.2826	7.69079e-19	3.6998	0.00102326	-0.0867196	0.595896	-0.523118	0.257775	0.0732423	0.920856	0.419935	0.344825	-1.752	7.26938e-06	dpy-3	4
WBGene00001068	3.61707	6.95591e-13	0.582173	0.648453	2.07725	0.11246	-5.68699	1.91163e-05	-0.707058	0.000221334	1.31406	0.0534065	1.18753	0.15158	0.764443	0.258476	-0.234479	0.735006	dpy-6	5
WBGene00001069	7.213	1.64166e-103	1.83999	0.0479808	-9.43302	1.69542e-19	4.69327	1.11773e-05	-0.435604	0.0021624	-0.55162	0.243128	0.0709265	0.925292	0.387289	0.403433	-1.45526	0.000295874	dpy-7	3
WBGene00001070	3.18334	3.15269e-11	3.54922	0.00134601	-0.0150875	0.9927	-1.52622	0.259613	-0.189448	0.356581	0.250711	0.743731	0.128767	0.906489	0.336831	0.635404	0.385753	0.541803	dpy-8	1
WBGene00001071	5.28832	2.72712e-119	-1.5136	0.00918908	-1.2946	0.0376489	0.395893	0.613471	-0.113139	0.270508	-0.656537	0.0429442	-0.459999	0.25589	-0.585119	0.0470388	0.0130754	0.9685	dpy-9	0
WBGene00001072	9.57063	7.55842e-301	2.21802	0.000446371	-3.65837	1.89157e-08	0.0605425	0.949215	-0.784949	5.14416e-15	-0.691896	0.0502304	-0.0646121	0.912859	0.48103	0.157892	-1.91956	3.3871e-10	dpy-10	4
WBGene00001073	11.9611	0	-1.05463	3.48706e-09	-0.294411	0.137435	0.227215	0.308118	-0.165039	1.59633e-08	0.139336	0.187737	-0.0121834	0.943237	0.0507534	0.649257	0.0986269	0.305555	dpy-11	3
WBGene00001075	11.651	6.61503e-266	11.1679	1.08317e-42	-11.4462	5.88049e-38	4.09979	1.6062e-05	0.053887	0.725868	-0.628863	0.179981	0.409597	0.516308	0.835675	0.050333	-1.91742	1.41105e-06	dpy-14	4
WBGene00001076	11.3683	0	6.01892	1.79805e-18	-6.51737	1.43071e-20	1.92056	0.0148992	-0.422205	0.000217535	-0.49663	0.224542	0.264081	0.645636	0.651046	0.0810493	-1.32879	0.000122573	dpy-17	4
WBGene00001077	10.7514	0	-0.949318	0.00283966	-1.49124	5.13539e-06	0.0183683	0.970438	-0.492867	1.81212e-22	-0.0480493	0.81861	0.0971094	0.717633	0.463458	0.00436953	-0.424573	0.00799051	dpy-18	3
WBGene00001078	7.8446	0	-1.11481	0.000665849	0.0449824	0.916146	-0.0345971	0.94327	-0.414085	6.5134e-16	0.0642443	0.761268	0.463721	0.0274964	0.698088	1.27793e-05	-0.230138	0.172772	dpy-19	2
WBGene00001080	11.9915	0	3.12608	8.45061e-13	-0.319164	0.539176	-1.60422	0.000976465	-0.228776	0.00176538	1.057	9.85204e-06	0.62322	0.0337493	0.693808	0.00224216	-1.07822	8.41563e-07	dpy-21	4
WBGene00001081	11.8011	0	4.90369	2.59356e-13	-0.353466	0.665655	-2.70385	0.000271532	-0.158239	0.178288	1.29469	0.000471894	0.841841	0.0650243	1.097	0.00154647	-2.71586	2.53756e-16	dpy-22	4
WBGene00001082	10.5252	0	-0.412614	0.110968	-0.567667	0.0373342	-0.373318	0.224159	-0.329039	5.81109e-16	-0.183049	0.221092	0.175357	0.354595	0.45819	0.00036269	0.0290746	0.843639	dpy-23	0
WBGene00001085	12.1084	0	3.15146	4.38331e-29	0.452167	0.151731	-1.42072	5.03639e-06	-0.0168538	0.753717	0.945295	6.0446e-10	0.611681	0.0008144	0.641491	7.93793e-06	-0.726153	2.84669e-07	dpy-26	1
WBGene00001086	12.121	0	5.0639	1.94097e-27	-1.03524	0.0430087	-2.17663	2.47814e-05	-0.251328	0.0013125	0.522472	0.0524556	0.460274	0.166337	0.727624	0.00277589	-1.72662	9.76336e-14	dpy-27	4
WBGene00001087	12.0535	0	2.38867	1.55662e-10	0.397842	0.354471	-1.28688	0.00200788	-0.142112	0.0254004	1.0448	2.54332e-07	0.640027	0.00926718	0.58896	0.00238701	-0.713356	0.000156019	dpy-28	1
WBGene00001088	11.6704	0	-2.09641	1.66488e-32	-0.207985	0.305972	0.900263	4.00115e-06	-0.128668	1.22163e-05	-0.246217	0.0148658	-0.0223401	0.896117	-0.122944	0.220929	0.565507	1.48455e-10	dpy-30	2
WBGene00001089	9.76819	0	1.20566	9.53044e-05	-0.90501	0.0058256	-1.118	0.00106815	-0.280816	1.38752e-08	0.20119	0.266706	0.083083	0.752699	0.311748	0.0551132	-0.894731	2.81593e-09	dre-1	4
WBGene00001090	10.421	0	2.85415	4.82307e-26	1.00439	0.000465306	-1.24202	3.27627e-05	0.127751	0.00514288	0.801974	5.16795e-08	0.558964	0.00151073	0.413973	0.00342877	-0.312105	0.0266827	drh-1	1
WBGene00001092	10.3162	0	-1.03215	1.82422e-05	0.234604	0.396365	0.732732	0.00656979	0.198265	5.89981e-07	0.637989	1.24957e-06	-0.0719693	0.730933	0.0223595	0.892915	1.38643	2.70087e-31	dro-1	2
WBGene00001093	11.7135	0	1.6134	1.29596e-13	0.944032	3.65434e-05	-0.885076	0.000242815	0.146663	4.99942e-05	0.708738	2.1555e-09	0.482555	0.000631441	0.549084	6.68658e-07	0.19263	0.0938676	drp-1	1
WBGene00001094	12.6417	0	-0.289025	0.0525615	0.633466	3.07336e-05	-0.0592798	0.778984	-0.161014	1.12557e-11	0.15031	0.0743679	0.052683	0.667889	0.168314	0.0301301	0.226366	0.00223655	dars-1	5
WBGene00001095	8.9739	0	0.0763348	0.713195	0.963259	1.20715e-06	-0.334282	0.145655	0.143857	6.42496e-06	0.498774	2.71366e-06	0.273428	0.0363435	0.283881	0.00522849	0.405934	3.30931e-05	dars-2	5
WBGene00001099	7.18133	7.26957e-124	-2.96126	3.84848e-05	1.49889	0.0547291	-1.34005	0.114872	0.537714	5.36965e-06	1.19079	0.00307948	0.117856	0.86069	0.33819	0.427888	0.785718	0.0351542	dsc-4	5
WBGene00001101	10.4678	0	2.22794	8.56901e-13	-1.18816	0.000311996	-0.963843	0.00616526	-0.449225	2.60736e-19	-0.0377545	0.855523	0.222555	0.33618	0.608817	0.000108075	-1.23651	5.48126e-16	dsh-1	4
WBGene00001102	11.7486	0	0.82183	8.43335e-07	0.176821	0.355663	-0.307233	0.121107	-0.131787	1.49444e-06	0.383441	2.78689e-05	0.390424	0.000271184	0.507734	1.0732e-09	0.249254	0.00338788	dsh-2	1
WBGene00001103	7.07579	3.51336e-193	-9.16678	1.21719e-52	-0.685886	0.314386	1.53939	0.0252201	-0.032852	0.761455	-0.177682	0.626515	-0.0814556	0.87934	0.0947007	0.799429	0.0544411	0.870358	dsl-1	2
WBGene00001104	9.80157	0	-7.80104	1.18014e-53	-0.465175	0.431698	0.989641	0.101193	0.0344395	0.717602	-0.212632	0.500825	-0.253713	0.530129	0.057474	0.866283	-0.119244	0.679167	dsl-2	2
WBGene00001105	9.28956	3.51553e-258	2.83424	1.81225e-05	-5.78845	1.91293e-17	1.94869	0.00985447	-0.489227	4.81001e-06	-0.433639	0.260961	0.127815	0.827442	0.581207	0.0982591	-1.37319	2.23276e-05	dsl-3	3
WBGene00001107	4.02347	2.00741e-26	8.86422	3.35384e-11	-6.31807	6.13145e-05	0.753447	0.669803	-0.078914	0.70127	-0.456	0.422753	0.346227	0.640579	0.539704	0.283465	-1.46568	0.00229332	dsl-5	4
WBGene00001108	6.47623	3.29419e-69	7.26267	1.94899e-09	-10.4973	7.20815e-13	4.19228	0.00225081	-0.106113	0.58342	-0.933448	0.0635441	0.202643	0.792611	0.59311	0.222287	-2.35673	1.03927e-07	dsl-6	4
WBGene00001110	9.51439	0	2.47496	8.70617e-14	1.3847	7.2019e-05	-0.834738	0.028935	0.257449	2.76136e-06	1.11814	6.19833e-10	0.683986	0.00162626	0.60113	0.000493476	0.451248	0.00868384	duo-1	1
WBGene00001112	11.2283	0	1.58532	2.80609e-16	0.787545	0.000114619	-0.840091	8.84602e-05	0.14226	8.86558e-06	0.585555	2.70173e-08	0.337319	0.00829794	0.340602	0.000674574	-0.20621	0.0413537	duo-3	1
WBGene00001113	7.53178	0	3.25379	2.68972e-12	-0.373605	0.496006	-1.24417	0.0195092	0.165277	0.0407548	-0.0844584	0.787451	-0.343674	0.328236	-0.409173	0.110072	-0.159673	0.538153	dur-1	1
WBGene00001115	8.49872	0	1.27876	1.42277e-08	-1.35064	1.06805e-08	-0.0868818	0.795539	-0.0235144	0.547552	-0.150324	0.219502	-0.138132	0.371974	-0.0412405	0.751165	-0.922325	1.90623e-19	dyb-1	4
WBGene00001116	6.27403	1.19084e-195	4.15882	1.94778e-15	0.54416	0.36596	-2.51721	1.29005e-05	0.0637943	0.494382	0.310622	0.3063	0.226106	0.576256	0.0114476	0.974185	-1.01405	8.56627e-05	dyc-1	1
WBGene00001117	6.98349	1.63638e-298	5.9691	2.61768e-28	-3.31942	4.08481e-08	-0.146395	0.857164	-0.364404	6.08999e-06	-0.693234	0.00725146	-0.00957932	0.982369	0.327753	0.18836	-1.82929	2.18362e-15	dyf-1	1
WBGene00001118	8.04512	0	5.875	2.50549e-37	-1.42021	0.00489464	-1.36105	0.00975164	-0.316877	1.00675e-05	-0.29874	0.239714	0.0314978	0.938388	0.332274	0.154917	-1.98442	2.01679e-20	dyf-2	1
WBGene00001119	9.16037	0	-0.824159	0.0107637	0.220067	0.560057	0.387615	0.329647	0.159655	0.00255525	0.101336	0.593331	-2.16899	5.5957e-36	-2.26649	7.81612e-56	-1.62507	9.62756e-28	dyf-3	0
WBGene00001121	6.55838	3.51181e-212	7.95675	6.9063e-28	-4.0791	1.64859e-06	0.161292	0.878212	-0.412359	5.64857e-05	-1.66545	8.05578e-09	-0.510494	0.150423	-0.336109	0.229272	-2.49607	4.53775e-21	dyf-5	1
WBGene00001122	5.96836	3.03907e-188	6.85514	5.02883e-34	-2.49866	0.000101366	-0.0969938	0.90908	-0.424047	1.36086e-06	-1.05334	0.000219746	0.293079	0.430685	0.308822	0.258131	-1.08901	1.44161e-05	dyf-6	1
WBGene00001123	7.17306	3.91752e-175	1.96459	0.00247175	-3.95747	6.00793e-09	0.740931	0.370542	-0.820131	2.74341e-16	-0.75562	0.0303652	0.504119	0.251634	0.845046	0.00734461	-1.16658	0.000145599	dyf-7	4
WBGene00001127	5.51658	1.81269e-106	7.14949	2.60555e-19	-3.7592	6.97874e-05	0.968269	0.331142	-0.299164	0.010876	-0.761952	0.0309717	0.183002	0.719061	0.210175	0.558727	-1.62314	2.03143e-07	dyf-11	1
WBGene00001129	4.79991	1.38013e-70	7.3986	3.05986e-14	-2.79126	0.0143667	-0.737691	0.556473	-0.401015	0.00286582	-1.27957	0.00105485	-0.210648	0.702221	0.03351	0.939162	-2.14289	1.44176e-09	dyf-13	1
WBGene00001130	10.6856	0	-0.514382	0.232252	0.983817	0.0278721	-1.09221	0.0204654	-0.268928	8.28331e-05	0.514242	0.029146	0.375645	0.205981	0.505004	0.021127	0.0523755	0.82924	dyn-1	0
WBGene00001131	11.7892	0	3.98192	6.18185e-16	-1.12759	0.0359985	-1.52324	0.00617097	-0.5829	3.54164e-13	0.684823	0.0139829	0.594624	0.078112	0.817384	0.00132673	-1.97569	5.16779e-16	dys-1	4
WBGene00001132	8.24189	0	-3.46661	4.18291e-15	1.13178	0.0176332	-1.05886	0.038583	0.0447162	0.588724	0.223308	0.411673	-0.73629	0.0121107	0.014203	0.963461	0.171364	0.481853	alp-1	5
WBGene00001133	4.62706	6.69097e-38	5.36613	3.96587e-08	-1.80226	0.108009	-0.82539	0.526586	0.369699	0.0178731	0.452593	0.386391	-0.769573	0.227276	-0.659357	0.169141	-1.30993	0.00373238	eat-2	1
WBGene00001134	11.252	0	2.80956	1.26206e-32	1.40288	9.8011e-09	-1.50507	7.58299e-09	0.0626274	0.129134	0.948802	1.14492e-13	0.497044	0.00121226	0.496645	4.04612e-05	-0.604813	3.56242e-07	eat-3	1
WBGene00001135	5.1748	1.07964e-154	0.169207	0.769169	-0.48077	0.434843	-0.650739	0.329804	-0.388531	3.83794e-06	-0.944216	0.000832665	-0.194668	0.618254	-0.290728	0.274812	-0.665251	0.00662822	eat-4	0
WBGene00001136	5.27207	1.52658e-79	2.11354	0.00779844	-1.31312	0.139563	-0.259094	0.824487	0.577549	2.29869e-06	-0.971422	0.0132009	-0.808971	0.0835086	-1.11394	0.00136278	-1.55414	7.44912e-06	eat-5	4
WBGene00001137	13.0686	0	0.23736	0.616314	1.40762	0.00259671	-0.892318	0.0850509	0.184847	0.0131472	1.01757	2.50112e-05	0.327531	0.320384	0.422325	0.0782312	0.465755	0.0417649	eat-6	5
WBGene00001145	8.6219	0	1.59655	1.0247e-07	-0.312232	0.366236	-0.690149	0.0474234	-0.31014	1.07298e-10	-0.238012	0.175032	0.47224	0.0147908	0.766579	1.94862e-07	-0.527528	0.000421374	eat-16	4
WBGene00001148	9.72331	0	-0.39671	0.307161	-0.363774	0.394079	-0.676749	0.125197	-0.177335	0.0040159	0.570287	0.00570792	0.454448	0.0701677	0.576578	0.00248395	-0.456758	0.0159226	eat-20	0
WBGene00001149	10.1651	0	-0.24206	0.573823	1.72544	4.02129e-05	-0.945692	0.0415845	-0.3098	2.78441e-06	1.20003	3.73295e-08	0.524557	0.0546834	0.914176	7.66951e-06	0.463478	0.0259524	bcat-1	5
WBGene00001150	7.14712	3.50699e-211	3.53209	6.11228e-10	-0.881841	0.170424	-1.08727	0.11001	-0.0809006	0.421153	0.22807	0.506442	-0.0336834	0.94948	0.338864	0.277112	-1.16621	2.88615e-05	ech-1.1	4
WBGene00001151	9.21405	0	-1.88973	4.01916e-26	0.535969	0.00507135	0.371616	0.0782165	-0.0098979	0.778825	-0.109843	0.329863	-0.199709	0.121249	-0.191403	0.0535529	0.872514	2.98921e-22	ech-2	2
WBGene00001152	8.00097	0	0.164252	0.619062	-0.133022	0.726063	-0.0910476	0.840445	-0.042992	0.445223	-0.624394	0.000214865	-0.264436	0.22498	-0.493952	0.00148129	-0.346613	0.0257509	ech-3	0
WBGene00001153	10.6938	0	-1.43122	1.40556e-14	0.633836	0.00132032	0.287668	0.205772	0.102576	0.00106982	0.216087	0.0453316	-0.0820015	0.594061	-0.11343	0.29153	0.653343	1.91766e-12	ech-4	2
WBGene00001154	9.67636	0	-1.76316	2.58901e-29	1.21286	2.96519e-14	0.104881	0.626586	-0.0468014	0.093587	0.279373	0.00197205	-0.0245421	0.871249	-0.00482366	0.966221	0.803865	3.03269e-24	ech-5	5
WBGene00001155	11.2642	0	-4.67908	3.74242e-56	2.42508	1.07886e-15	-0.423079	0.251276	-0.0244535	0.663757	-0.0913218	0.636971	-0.312809	0.137382	-0.405084	0.0102532	0.976622	4.92085e-11	ech-6	2
WBGene00001156	8.73458	4.3204e-257	-10.7053	1.91577e-69	0.0594241	0.942357	2.09854	0.00210441	-0.0166591	0.885427	0.805332	0.0191609	0.100699	0.858184	-0.286167	0.424593	0.695932	0.0262016	ech-7	2
WBGene00001157	7.47759	0	-2.62533	1.32834e-09	-0.185251	0.728674	-0.042331	0.948521	0.33544	2.51076e-06	-0.715234	0.00284901	-0.751818	0.0073373	-0.631185	0.00418745	-0.257207	0.256916	ech-8	2
WBGene00001158	6.34365	4.48699e-104	-2.66949	0.000248061	-3.96194	2.08028e-07	4.37336	5.16248e-08	1.25297	7.15534e-28	0.117483	0.800331	-0.630301	0.211878	-0.116487	0.798906	0.0223705	0.957348	ech-9	3
WBGene00001159	7.15231	3.5309e-293	5.76384	1.04033e-31	-3.09814	7.17577e-09	0.203546	0.781702	-0.497562	2.39011e-10	-0.455829	0.0969523	0.289602	0.417907	0.367196	0.152604	-0.82593	0.000512091	eff-1	1
WBGene00001160	11.8184	0	2.63022	5.55779e-55	0.151347	0.445023	-0.554361	0.00353483	0.0206905	0.507965	0.490163	9.46605e-08	0.319031	0.00394745	0.363183	2.51547e-05	-0.364845	1.86956e-05	efk-1	1
WBGene00001161	11.3923	0	0.259715	0.174795	-0.14557	0.501243	-0.222753	0.335324	-0.0674978	0.0319754	0.18653	0.0809705	0.139796	0.307825	0.0654259	0.560082	0.156076	0.107293	efl-1	0
WBGene00001162	9.36246	0	-0.764986	3.5874e-05	0.0911392	0.68413	0.229737	0.317968	-0.0595564	0.0627492	0.548884	6.55572e-08	0.441535	0.000235717	0.309769	0.00138171	0.843491	4.97277e-20	efl-2	2
WBGene00001163	7.75443	0	-0.310603	0.524626	-1.28785	0.00881249	-0.339889	0.584408	-0.622192	3.26785e-17	-1.28683	1.80035e-07	-0.609388	0.0428051	-0.0748412	0.797075	-0.735279	0.0011395	efn-2	0
WBGene00001164	4.83678	1.65367e-83	-9.94862	4.68322e-48	0.239622	0.77714	-0.513895	0.570566	-0.065415	0.582095	-0.354274	0.33686	-1.0662	0.00887164	-0.980921	0.00169749	0.728691	0.016134	efn-3	2
WBGene00001165	9.33247	0	-1.17936	0.00036663	-1.6271	1.88124e-06	0.115257	0.812142	-0.344893	6.38359e-11	-0.448388	0.0145093	0.125097	0.642805	0.429834	0.0111495	-0.439096	0.0079662	efn-4	3
WBGene00001166	12.6993	0	0.329085	0.0645463	0.186402	0.348859	-0.255406	0.228832	-0.0908272	0.00168316	0.581461	4.8022e-10	0.264626	0.02172	0.355636	5.69701e-05	-0.139235	0.127483	eftu-2	0
WBGene00001167	15.8753	0	-0.850727	0.00610351	0.731869	0.0270486	-0.341036	0.37988	-0.112853	0.0304175	0.801206	1.45976e-06	0.358353	0.0888813	0.489931	0.00199597	0.710879	3.43766e-06	eef-2	0
WBGene00001168	16.5038	0	-1.63376	7.34165e-05	1.22803	0.00490783	-0.132482	0.82633	-0.00186236	0.980167	0.997568	8.32929e-06	0.502548	0.0731737	0.446193	0.042602	1.06081	2.14105e-07	eef-1A.1	2
WBGene00001169	13.7813	0	1.0206	0.0110425	-1.448	0.000507308	-0.334355	0.522698	-0.344954	9.70903e-08	0.337656	0.1461	0.241807	0.427903	0.647953	0.00151596	-0.431556	0.0349188	eef-1A.2	4
WBGene00001170	7.68957	0	4.50159	2.74018e-22	-1.9538	8.94488e-05	0.111697	0.871552	-0.543262	9.05386e-13	-1.21358	1.97106e-06	0.21024	0.567792	0.32365	0.205618	-0.580187	0.0137161	egl-1	1
WBGene00001171	6.74897	2.15887e-278	5.32009	3.83081e-28	-1.00422	0.0643499	-1.33383	0.0163755	-0.239963	0.00189608	-0.241518	0.389489	0.495418	0.110301	0.409593	0.0938308	-1.16005	4.8413e-07	egl-2	1
WBGene00001172	9.42879	6.14146e-256	1.63399	0.0145031	-0.452234	0.563098	-0.117816	0.90424	0.0942192	0.429383	1.22684	0.000734736	0.489025	0.31826	0.381542	0.311138	-0.194179	0.597539	egl-3	0
WBGene00001173	12.8109	0	0.521393	0.107984	0.437742	0.21638	-0.862783	0.0157479	-0.0187102	0.753822	0.704763	4.41681e-05	0.334066	0.129414	0.249206	0.153351	-0.0428685	0.816277	egl-4	0
WBGene00001174	6.06686	6.52733e-157	2.19084	0.000181186	-2.6899	1.66942e-05	0.0241149	0.979493	-0.260901	0.00535685	-0.240984	0.480426	0.0519576	0.920457	0.244346	0.44495	-0.63777	0.0239496	egl-5	4
WBGene00001175	6.65513	0	-1.55358	1.17598e-06	0.632729	0.0683242	0.214867	0.621217	-0.00108393	0.985788	-0.0549243	0.805333	0.126993	0.643317	0.151177	0.435053	0.657124	5.81513e-05	egl-6	2
WBGene00001177	10.2433	0	1.13763	0.0051299	0.234602	0.628039	-1.30843	0.00348553	-0.106904	0.122968	0.559051	0.0131086	0.222682	0.477165	0.312856	0.157618	-0.836442	3.06682e-05	egl-8	0
WBGene00001178	8.71518	0	1.34671	1.76799e-05	0.205971	0.581765	-0.484172	0.20328	-0.201953	7.58627e-05	0.230578	0.210778	0.422307	0.0416872	0.702079	7.0217e-06	-0.392287	0.0138982	egl-9	1
WBGene00001179	8.03041	0	0.208298	0.44782	0.232372	0.439829	-0.745925	0.0111388	-0.0548442	0.207218	0.400166	0.004096	0.521071	0.0010521	0.693103	2.04155e-08	-0.496218	8.86739e-05	egl-10	0
WBGene00001182	5.46513	1.25286e-158	-0.22123	0.658422	1.68815	0.000509319	-2.2777	8.25653e-06	-0.0980741	0.245267	0.472128	0.0955029	0.1814	0.655781	0.342683	0.206925	0.381833	0.13374	egl-13	5
WBGene00001184	8.16056	0	5.21894	3.60301e-47	-1.80126	3.19925e-06	-1.19687	0.00356199	0.334452	4.18565e-09	0.771044	4.31482e-05	0.480987	0.036971	0.576485	0.00115569	-1.06909	8.11065e-10	egl-15	1
WBGene00001186	11.0918	0	-0.762053	0.00519636	-0.543942	0.0642392	-0.435282	0.181329	-0.399108	2.69017e-20	0.0710535	0.681992	0.182876	0.366299	0.408848	0.00317329	-0.628817	2.56072e-06	egl-18	3
WBGene00001187	8.29063	0	8.50987	3.23186e-71	0.888469	0.0916541	-3.66362	2.37543e-12	-0.0743142	0.377642	0.285895	0.307796	0.445902	0.174198	0.429733	0.0877791	-1.73115	1.17985e-13	egl-19	1
WBGene00001188	5.37054	8.72474e-149	1.24887	0.0173471	0.430425	0.473405	-1.1149	0.0643197	0.114069	0.195944	0.0106248	0.974848	0.169639	0.683387	0.108039	0.730548	-0.455706	0.0825049	egl-20	0
WBGene00001189	9.2562	0	-0.601094	0.157873	-0.0106183	0.985142	0.232299	0.686557	0.0726538	0.324479	0.612556	0.00819697	0.333712	0.269699	0.332127	0.144813	0.504099	0.0173216	egl-21	0
WBGene00001190	5.64918	1.0165e-169	1.95961	9.89004e-05	-0.737186	0.19186	-1.22481	0.0347785	0.0732104	0.399611	0.601217	0.0291618	0.563477	0.0865958	0.528814	0.0399351	-0.271818	0.303402	egl-23	4
WBGene00001193	8.44904	0	-2.15833	1.96629e-18	-0.510743	0.0585078	0.525934	0.0695739	-0.234208	6.4315e-09	-0.0339747	0.838533	0.0877277	0.674292	0.418915	0.000984753	0.50968	3.83393e-05	egl-26	2
WBGene00001194	12.2008	0	1.91482	1.17803e-16	0.398062	0.121094	-0.95339	0.000195992	-0.134445	0.000486788	0.614951	1.07033e-06	0.491619	0.0010412	0.666234	9.6949e-09	-0.434484	0.000209103	egl-27	1
WBGene00001196	11.6135	0	0.37621	0.342286	-0.382515	0.377392	-0.732049	0.100066	-0.309062	5.44918e-07	0.789966	0.000134595	0.566241	0.0239307	0.720857	0.000184063	-0.386701	0.0480209	egl-30	0
WBGene00001202	5.47393	8.67336e-177	0.948482	0.0727455	0.146986	0.821485	-0.694756	0.277413	0.147898	0.0704829	-0.13817	0.650204	-0.0334503	0.939248	0.23276	0.383317	-0.836732	0.000505601	egl-36	0
WBGene00001204	7.64333	3.9041e-151	3.69931	1.46768e-06	-3.5845	1.52667e-05	-0.449605	0.68035	-0.729735	6.80815e-10	-1.85315	1.50452e-06	-0.319744	0.568089	-0.072083	0.87843	-2.62755	5.80509e-14	egl-38	4
WBGene00001207	7.13897	0	4.43111	3.36322e-21	-2.96884	4.45417e-09	0.764653	0.188978	0.130303	0.0989089	0.102009	0.730483	0.367056	0.260711	0.656	0.00466226	-0.537458	0.0207351	egl-43	4
WBGene00001208	9.22683	0	1.4502	1.77939e-09	-0.848779	0.000955476	-0.237554	0.448354	-0.163205	2.22779e-05	-0.0782143	0.597903	0.116431	0.527509	0.462318	8.4019e-05	-0.869313	4.85334e-14	egl-44	4
WBGene00001209	12.8832	0	2.52188	1.24267e-13	0.832806	0.0241158	-1.4208	0.000159263	-0.0296478	0.643211	0.941516	3.81134e-07	0.528869	0.0198123	0.559981	0.00153168	-0.370881	0.0361878	egl-45	1
WBGene00001210	7.36573	5.29302e-216	8.96457	2.47258e-40	-6.51895	1.65947e-16	1.27507	0.127463	-0.396366	0.000127232	-1.44453	3.53607e-06	0.118757	0.812476	0.59832	0.0436404	-1.6849	2.18073e-09	egl-46	1
WBGene00001211	2.71355	1.1055e-15	2.46111	0.00567434	-3.50926	0.000308682	-0.665785	0.588075	0.397832	0.00392761	-0.189617	0.741036	0.451021	NA	0.685756	0.113496	0.246399	0.585363	egl-47	4
WBGene00001214	10.6598	0	3.42991	2.5483e-21	1.36601	0.000364263	-1.53438	0.000128694	0.324662	5.08408e-08	1.43432	2.7664e-13	0.879696	0.000169387	0.633592	0.000751411	-0.019058	0.930209	ego-1	1
WBGene00001215	11.0659	0	1.03589	0.0140633	0.745811	0.102541	-1.10798	0.0189116	-0.0727206	0.328087	0.969946	1.89282e-05	0.661684	0.0158866	0.771387	0.000289409	-0.0576301	0.812746	ego-2	0
WBGene00001224	10.2083	0	2.62671	3.02049e-12	1.18796	0.00306052	-1.08268	0.0113	0.15679	0.0141164	1.25298	8.31394e-10	0.666244	0.0073373	0.785359	4.70909e-05	0.128043	0.543057	ehs-1	1
WBGene00001225	11.9555	0	0.502437	0.228569	0.904453	0.0375143	-0.570454	0.246937	-0.098362	0.160274	1.23114	1.3725e-08	0.638515	0.0161124	0.702499	0.000669215	0.790662	8.95551e-05	eif-3.B	0
WBGene00001226	12.1082	0	0.140438	0.507586	1.4051	4.26337e-12	-0.716986	0.0011857	-0.00485521	0.898745	0.922385	9.65563e-18	0.484867	0.000150191	0.509527	3.97015e-07	0.224358	0.0296293	eif-3.C	5
WBGene00001227	11.9016	0	0.371279	0.0691195	0.586594	0.0056635	-0.126004	0.644629	0.0190091	0.609829	0.564412	1.78733e-07	0.178106	0.215958	0.179956	0.0990984	0.538209	5.93863e-08	eif-3.D	5
WBGene00001228	11.2865	0	-0.85561	1.78774e-07	0.790959	3.35712e-06	-0.0399441	0.867913	-0.118819	1.14995e-05	0.438525	9.98317e-07	0.286265	0.00822026	0.482648	4.7226e-09	0.70611	3.48465e-18	eif-3.E	2
WBGene00001229	11.6248	0	-1.14508	4.53088e-18	0.776769	1.26531e-08	0.0681196	0.716969	-0.113806	2.00885e-07	0.0964253	0.226103	-0.134528	0.153762	-0.0237417	0.785487	0.400059	1.46273e-09	eif-3.F	5
WBGene00001230	11.6621	0	-0.257829	0.147892	0.358451	0.0562137	0.041476	0.869419	-0.158888	1.79864e-08	0.267822	0.00570681	-0.0934146	0.49379	0.00223986	0.985741	0.367887	2.12739e-05	eif-3.G	0
WBGene00001231	10.6037	0	-0.723467	0.000184936	0.979014	8.76336e-07	0.0696634	0.805494	-0.0330392	0.341964	0.603952	8.69632e-09	0.348162	0.00614629	0.456563	3.27297e-06	0.879534	3.25112e-20	eif-3.H	5
WBGene00001232	11.659	0	-0.262669	0.305043	0.236609	0.400678	0.120782	0.727812	-0.107199	0.00943382	0.379079	0.00581782	0.0917138	0.655353	0.0737783	0.628119	0.704193	7.10456e-09	eif-3.I	0
WBGene00001233	10.7762	0	-3.08221	2.97367e-74	0.59502	0.000970718	0.646717	0.000617771	-0.069788	0.0169623	-0.0662705	0.541581	-0.0569207	0.699612	-0.0615753	0.557576	1.11903	6.9216e-40	eif-3.K	2
WBGene00001234	10.8148	0	-0.496939	0.0251677	0.39017	0.103684	0.269874	0.320899	-0.000230078	0.995658	0.369449	0.00251439	0.211642	0.173615	0.17028	0.161722	0.915144	2.14997e-17	eif-6	0
WBGene00001235	9.76574	0	-1.55037	1.13847e-17	-0.0140224	0.954668	0.746403	0.000198275	-0.0159311	0.644219	0.207051	0.0513101	0.110037	0.441559	0.0365513	0.758949	0.866581	9.69364e-22	elb-1	2
WBGene00001236	10.5098	0	-0.420029	0.0906438	0.354867	0.18883	-0.113177	0.742313	-0.288312	1.41518e-13	0.441717	0.000888623	0.0925299	0.64452	0.118871	0.398805	-0.32593	0.00801987	elc-1	0
WBGene00001239	11.5201	0	-1.94728	1.42018e-26	1.09752	6.06371e-09	0.0928806	0.721304	0.0286328	0.391717	0.620247	4.94429e-10	0.186373	0.15338	0.177658	0.0770678	0.998972	5.11984e-28	elo-1	2
WBGene00001240	9.00158	0	-7.39268	2.38825e-42	1.57563	0.00691293	0.162451	0.840076	-0.440302	8.91247e-07	0.579022	0.0662548	0.340583	0.418978	0.46182	0.124967	1.0933	6.97053e-05	elo-2	2
WBGene00001241	10.6743	0	-0.97219	8.74659e-16	0.519612	4.19074e-05	0.0900896	0.582873	-0.064489	0.00167388	0.294799	1.29158e-05	0.183633	0.0255283	0.229606	0.000280229	0.701118	4.85365e-31	elo-3	2
WBGene00001242	6.01949	1.26709e-249	0.848819	0.0813796	-0.829303	0.120885	0.834058	0.144602	-0.185424	0.0211156	-1.08383	1.3093e-05	-0.73409	0.0111702	-0.823276	0.000191209	-0.742787	0.000732706	elo-4	0
WBGene00001243	9.96489	2.11994e-194	-9.50194	4.84561e-33	0.962038	0.290318	0.806221	0.434168	-0.156641	0.270449	-1.10511	0.0143252	-1.01847	0.0601904	-1.25351	0.00243159	-0.0629659	0.89451	elo-5	2
WBGene00001244	9.82957	1.91942e-286	-8.88859	8.72065e-44	1.95487	0.00445505	0.432872	0.623923	0.0559418	0.644605	-0.770594	0.0374105	-0.841707	0.0548754	-1.09896	0.000995608	1.24874	0.000125324	elo-6	2
WBGene00001246	4.42873	3.18442e-67	1.95739	0.00083887	-0.717658	0.2903	1.26673	0.0635146	0.502979	1.02397e-06	0.106354	0.797478	0.255424	0.609515	-0.184955	0.627639	0.749837	0.0154473	elo-8	1
WBGene00001247	5.67734	2.51494e-148	-5.21456	1.92619e-23	1.15039	0.0415477	0.189865	0.805374	-0.333078	0.000150602	-0.668688	0.0296146	-0.0747538	0.879856	-0.0386205	0.913629	0.694142	0.00889296	elo-9	2
WBGene00001248	7.84213	0	3.38974	1.54761e-22	0.221297	0.596337	-2.24594	4.56284e-09	-0.446083	8.06952e-16	-0.502116	0.00926356	0.0624853	0.839548	0.25004	0.179892	-1.05532	4.39779e-10	elp-1	1
WBGene00001249	9.14113	0	2.07312	1.18204e-06	-2.62745	2.48922e-09	-0.0168145	0.980356	-0.341309	7.53852e-07	-0.136145	0.611876	0.488935	0.0893357	0.79114	0.00022233	-0.797111	0.000167802	elt-1	4
WBGene00001250	7.28118	4.16635e-210	-1.5058	0.00837506	-0.346693	0.607413	-0.223903	0.785134	0.379902	4.24778e-05	0.134136	0.716152	-0.284196	0.526454	0.0231927	0.953649	0.146884	0.643245	elt-2	2
WBGene00001251	8.03088	0	-0.574308	0.185882	-0.676609	0.144895	-1.09788	0.0218923	-0.0128131	0.870538	-0.591269	0.0113622	0.0446724	0.908548	0.389069	0.0795782	-0.475524	0.0248549	elt-3	0
WBGene00001252	3.79871	4.47116e-33	-1.70627	0.0567827	-2.04569	0.0345675	2.17135	0.0323489	0.727639	7.99391e-07	-1.12345	0.0152949	-0.915457	NA	-1.22133	0.00244613	-0.285166	0.498856	elt-4	0
WBGene00001253	8.71519	0	0.498547	0.197067	-2.18781	1.43202e-08	0.164952	0.758962	-0.644875	2.03558e-28	-0.505877	0.0126129	-0.0356023	0.917051	0.344946	0.0736941	-1.06468	2.24051e-09	elt-6	3
WBGene00001258	12.116	0	1.56483	5.90178e-06	0.798922	0.032438	-1.22801	0.00132923	-0.0872099	0.146317	0.836206	8.59466e-06	0.606582	0.00728933	0.70564	5.90728e-05	-0.530571	0.0024678	emb-4	1
WBGene00001259	13.3362	0	3.47268	3.15314e-24	0.716457	0.0565975	-1.97946	1.51211e-07	-0.0204627	0.753822	0.894502	1.75157e-06	0.554059	0.0149294	0.580292	0.00108959	-1.2094	1.24532e-12	emb-5	1
WBGene00001262	11.5444	0	0.967635	2.00877e-05	0.769377	0.00128916	-0.483316	0.0672521	0.124815	0.000928157	0.419169	0.000840859	0.231217	0.146932	0.360303	0.00211984	0.0949583	0.444434	emb-8	5
WBGene00001263	10.9762	0	-1.93418	0.000444149	1.53074	0.00881249	-1.84886	0.00238842	-0.0982544	0.315632	0.788928	0.0104412	0.0664869	0.898736	-0.354928	0.252307	-0.103237	0.742913	emb-9	5
WBGene00001281	10.9848	0	0.150311	0.394503	0.58114	0.00101354	0.0160181	0.949274	-0.00230287	0.941973	0.717561	1.97893e-15	0.383843	0.000370294	0.383972	6.34778e-06	0.346766	3.93939e-05	emb-27	0
WBGene00001284	11.0839	0	3.06148	8.79045e-33	0.894581	0.00107737	-1.53737	5.93209e-08	0.0277688	0.562009	0.587711	3.15003e-05	0.376253	0.0288037	0.465184	0.000444507	-0.743109	7.31874e-09	emb-30	1
WBGene00001303	11.1107	0	-2.70774	2.37999e-66	0.616191	0.000220179	0.462575	0.00998814	-0.0988805	0.00019624	-0.174206	0.0600279	0.193871	0.0768813	0.0971839	0.288235	0.945092	3.50161e-33	sec-61.G	2
WBGene00001309	11.096	0	-1.00548	1.20551e-08	-0.0183005	0.938242	0.642714	0.00103452	0.0614141	0.0437361	0.0448839	0.699151	-0.0486687	0.753989	-0.158255	0.104008	0.850402	2.26268e-22	emr-1	2
WBGene00001311	4.73802	2.19617e-81	0.296669	0.672585	-0.307985	0.70257	0.734692	0.374959	0.329193	0.00240953	-0.56469	0.118366	-0.586587	0.175541	-0.642533	0.0454141	-0.549908	0.0813993	end-3	0
WBGene00001320	12.4134	0	1.34677	4.04183e-08	0.340585	0.217757	-0.511892	0.0752622	0.0497272	0.254248	0.580746	1.53423e-05	0.297823	0.0768142	0.400919	0.00160519	0.257282	0.043652	ent-1	1
WBGene00001324	10.7122	0	1.47218	1.18862e-09	0.589249	0.0245688	-0.773576	0.00436759	-0.0157856	0.729144	0.506947	0.000139866	0.501134	0.00136067	0.5961	1.01503e-06	-0.280867	0.0247286	eor-1	1
WBGene00001325	10.3075	0	2.80789	7.35827e-20	-0.282025	0.433399	-1.45045	2.00405e-05	-0.23157	4.35515e-06	0.441015	0.0107085	0.431103	0.0357472	0.721705	3.12335e-06	-1.01636	2.48797e-11	eor-2	1
WBGene00001328	11.629	0	5.80461	1.20511e-16	-0.795355	0.323068	-3.28271	2.17708e-05	-0.244613	0.0415721	1.29358	0.000884056	0.88079	0.0652637	0.861801	0.0204216	-2.51657	4.43902e-13	epi-1	4
WBGene00001329	11.5889	0	-0.40768	0.268923	0.319483	0.435472	-0.577795	0.17517	-0.167606	0.00464495	0.265814	0.204315	0.0812606	0.796304	0.268264	0.172689	0.0536272	0.794957	epn-1	0
WBGene00001330	10.0104	0	0.0376566	0.930157	0.144125	0.762814	-1.14197	0.00831461	-0.307324	9.98382e-07	0.191402	0.416525	0.0706247	0.841089	0.344732	0.0994515	-0.399373	0.044524	eps-8	0
WBGene00001331	10.3781	0	-3.10147	1.29258e-38	-0.99062	8.43918e-05	0.480274	0.0906269	-0.267775	6.83945e-12	-0.352719	0.00919997	-0.0481874	0.824897	0.337378	0.00704403	0.313467	0.0106308	erd-2.1	2
WBGene00001332	10.909	0	1.26768	1.34988e-16	0.206231	0.235661	-0.0650126	0.770297	0.0700392	0.00706581	0.228042	0.00881606	0.0750743	0.543595	0.167306	0.0430693	0.0708043	0.4007	eri-1	1
WBGene00001333	12.0791	0	0.0269795	0.909306	1.04872	2.4015e-06	-0.754619	0.00152686	-0.101163	0.00491165	0.412264	0.000504642	0.37303	0.00806491	0.520691	1.47398e-06	0.0576888	0.634	erm-1	5
WBGene00001334	10.993	0	0.418719	0.00965274	-0.0653483	0.740478	-0.141075	0.50079	-0.0108238	0.71835	0.306147	0.000538441	0.346817	0.000744796	0.411284	3.03862e-07	0.316256	8.26242e-05	ero-1	0
WBGene00001335	8.74725	0	-2.37583	1.89089e-26	-0.17888	0.496006	0.0487846	0.883179	-0.184636	5.88981e-07	-0.563199	5.33867e-06	-0.176057	0.284831	0.0543723	0.699087	0.26109	0.0225429	F35A5.8	2
WBGene00001336	11.9155	0	0.406131	0.109606	0.807373	0.00194913	-0.629349	0.0254832	-0.0671939	0.116198	0.717207	7.90102e-08	0.383428	0.0192705	0.32381	0.0126902	0.518495	2.84905e-05	qars-1	5
WBGene00001337	12.2678	0	2.22137	6.44896e-10	1.57408	2.87122e-05	-1.76681	7.79901e-06	-0.110535	0.0748968	0.863725	1.12932e-05	0.547599	0.0224057	0.557676	0.00285454	-0.577018	0.00161952	ears-1	1
WBGene00001338	9.27711	0	0.232574	0.2238	0.496371	0.01162	-0.123486	0.622028	-0.0645647	0.0405	-0.210833	0.0469654	-0.0245603	0.886548	0.02459	0.839751	-0.047343	0.647509	ears-2	0
WBGene00001340	11.1577	0	1.80172	2.72725e-16	0.341442	0.166567	-0.44088	0.0909862	-0.0494548	0.204167	0.471231	0.000106442	0.282881	0.0597691	0.360653	0.00161045	-0.106207	0.378814	etr-1	1
WBGene00001345	9.44632	0	4.94591	1.09352e-68	-0.910706	0.0028502	-0.835235	0.0097572	-0.241498	1.98947e-07	-0.370824	0.0211956	0.127339	0.576197	0.440404	0.00245728	-0.675485	1.70635e-06	fos-1	1
WBGene00001352	11.9951	0	3.47317	5.36919e-18	0.879537	0.045472	-1.88711	2.0662e-05	-0.00431619	0.954388	1.00926	4.39795e-06	0.62236	0.0201937	0.63523	0.00238701	-1.21167	1.50052e-09	evl-14	1
WBGene00001358	9.18964	0	0.83555	1.91806e-06	-0.385532	0.0438916	0.505978	0.0107331	0.0127102	0.707565	0.26607	0.00848361	-0.0556626	0.717945	-0.242129	0.010131	0.678542	1.07361e-14	evl-20	1
WBGene00001365	9.93728	0	0.85067	8.71148e-05	0.419261	0.0758212	-0.355461	0.172201	-0.24764	9.31242e-13	0.18913	0.132003	0.48319	0.000419634	0.678968	1.48264e-10	-0.359182	0.000946119	exc-4	1
WBGene00001366	8.57046	0	4.78727	1.35478e-47	-1.23299	0.000564699	-0.760219	0.0506297	0.353747	1.1995e-11	0.158047	0.417038	0.348957	0.110211	0.344819	0.0407695	-1.20315	3.07993e-14	exc-5	1
WBGene00001368	9.00704	0	2.58289	1.60558e-10	-1.08068	0.013334	-1.24767	0.00625454	-0.43338	1.81614e-11	-0.474808	0.0354277	0.0834347	0.813934	0.450616	0.0310408	-1.41913	4.18463e-13	exc-7	4
WBGene00001371	8.90697	0	-1.99653	1.7074e-14	-0.473132	0.100194	1.44222	4.59741e-07	0.216603	6.71692e-07	0.367929	0.0141556	-0.163716	0.424718	-0.273749	0.0556545	1.1867	6.67464e-20	exl-1	2
WBGene00001372	10.7127	0	-1.66878	3.56336e-13	0.53776	0.0312398	0.517603	0.0530127	0.231692	9.44033e-10	0.507005	6.87869e-05	-0.131107	0.471903	-0.243417	0.0516573	1.15159	6.436e-24	exo-3	2
WBGene00001374	5.40223	9.72547e-146	2.91489	2.35617e-08	-1.42024	0.0136874	-0.268715	0.718772	0.0857993	0.370945	-0.463069	0.130972	0.0693753	0.88346	-0.306887	0.286611	-0.194961	0.484444	exp-2	4
WBGene00001377	9.84349	0	2.97961	4.33442e-09	-2.89847	3.47977e-08	-0.43498	0.518148	-0.152789	0.0799324	-0.378478	0.207355	0.180974	0.670675	0.634249	0.017277	-0.823662	0.00131603	eya-1	4
WBGene00001385	13.0618	0	-2.65167	1.15396e-20	-1.11812	0.000199395	0.566807	0.0932994	0.434703	6.89387e-21	0.0888354	0.629059	-0.373931	0.0540717	-0.316158	0.0394362	0.656125	4.74992e-06	far-1	2
WBGene00001386	14.8065	0	-5.9825	2.00618e-126	-0.972399	0.000249885	1.40732	3.70343e-07	0.286585	3.28673e-12	0.323007	0.0248008	-0.199182	0.285693	-0.214861	0.122755	0.930553	9.69653e-14	far-2	2
WBGene00001387	8.06588	4.99846e-34	-3.40461	0.0345402	-3.41422	0.046573	0.452026	0.845971	-0.400163	0.146705	-1.24549	0.182793	-0.242534	0.86946	-1.51123	0.0783418	2.0001	0.0135695	far-3	0
WBGene00001389	6.272	1.6925e-201	-7.2955	2.99366e-46	-0.849984	0.130558	1.27966	0.0292232	0.591047	4.91298e-12	-1.06395	0.000147366	-1.24112	0.000139377	-1.18741	2.53328e-06	0.664199	0.00813382	far-5	2
WBGene00001390	10.5167	0	-0.901372	0.000467074	-2.43909	2.16559e-21	0.774721	0.0071036	0.212723	4.02834e-07	0.177143	0.246895	0.0455452	0.847347	0.0849992	0.588926	0.793845	3.76345e-10	far-6	3
WBGene00001391	8.16441	4.61611e-189	1.46172	0.0389234	-5.90713	7.95744e-16	3.50913	6.91761e-06	1.0579	3.7738e-22	-0.194573	0.649032	-0.120401	0.843302	-0.326708	0.40077	-1.12508	0.000826921	far-7	3
WBGene00001392	9.07228	0	-6.00555	2.63684e-31	-2.91424	5.19494e-08	2.32804	4.62081e-05	0.588364	2.49432e-12	-0.250119	0.431578	-0.514476	0.157804	-0.455314	0.10649	0.320129	0.245506	far-8	2
WBGene00001393	12.9345	0	-4.05728	4.25779e-82	-0.0994494	0.704064	1.09899	2.686e-06	0.271095	5.97861e-15	-0.134371	0.298187	-0.102746	0.550506	-0.0819105	0.524789	0.919466	2.80786e-18	fat-1	2
WBGene00001394	13.0786	0	-7.21604	6.60679e-83	-1.38411	0.000516974	1.89154	5.1527e-06	0.201683	0.00139294	0.79633	0.000129055	0.0399837	0.912541	-0.165413	0.462691	1.0176	6.60461e-08	fat-2	2
WBGene00001395	11.5513	0	-5.85709	4.42525e-65	-2.09419	4.26725e-09	1.93819	3.48758e-07	0.385681	7.82797e-12	0.395792	0.0464238	0.0313585	0.92481	0.098497	0.649242	0.30392	0.0941134	fat-3	2
WBGene00001396	12.2521	0	-3.76173	1.025e-56	-0.499783	0.0555739	1.32828	4.04582e-07	0.0710171	0.0859134	0.0949035	0.528136	0.0830057	0.68219	-0.0598846	0.69332	0.624095	1.68529e-07	fat-4	2
WBGene00001397	10.6967	3.03621e-224	-6.04823	2.52655e-14	-1.39878	0.11173	0.817402	0.425779	0.91829	1.44575e-12	-1.14077	0.0111545	-1.62862	0.00160369	-1.47708	0.000301612	-0.353558	0.417218	fat-5	2
WBGene00001398	13.737	0	-1.40112	8.31397e-05	-0.403387	0.318774	1.12465	0.00456302	0.41905	3.41531e-13	-0.14489	0.513473	-0.826828	0.000279016	-0.922876	2.2083e-07	-0.743465	2.90324e-05	fat-6	2
WBGene00001399	8.85182	4.99643e-155	-11.6593	4.24466e-45	-0.105676	0.92315	2.88323	0.00170465	0.950087	2.93163e-13	0.0531356	0.922238	-1.974	0.000107831	-1.75307	1.37136e-05	-1.56047	9.57652e-05	fat-7	2
WBGene00001400	3.33199	1.50718e-27	2.71106	0.00680565	-3.69033	0.0010329	0.171298	0.909747	-0.223437	0.114197	-0.0467563	0.927624	0.268504	NA	0.485982	0.225328	-0.762739	0.0554012	fax-1	4
WBGene00001401	8.9009	0	3.2317	2.38933e-16	0.679839	0.120685	-0.659081	0.167885	0.375844	7.30356e-09	1.22471	1.43059e-08	0.686973	0.00889807	0.543238	0.00968686	0.755689	0.000177256	fbf-1	1
WBGene00001402	8.259	0	2.18266	1.15325e-07	1.23549	0.00483429	-0.833743	0.0849885	0.286566	2.87124e-05	1.14384	4.4051e-07	0.505778	0.077185	0.528942	0.0166043	0.932241	8.29818e-06	fbf-2	1
WBGene00001403	7.58017	0	2.32992	1.70109e-12	1.38346	6.3875e-05	-1.63738	6.63562e-06	0.0487338	0.427985	0.337706	0.0855782	0.154606	0.570756	-0.0627647	0.77533	0.1128	0.54756	fbl-1	1
WBGene00001404	10.763	0	-4.20876	5.16157e-88	0.827745	0.000225372	0.864916	0.000244124	0.237478	1.33586e-11	0.0283561	0.844252	-0.214731	0.158998	-0.270193	0.0177063	1.27166	3.40916e-33	fbp-1	2
WBGene00001405	10.6479	0	-1.18112	3.67198e-17	0.400689	0.00778863	0.490411	0.001752	-0.0123346	0.642338	0.22146	0.00564197	0.200579	0.0351868	0.291905	5.53586e-05	0.615764	1.24134e-18	fce-1	2
WBGene00001406	8.88004	0	-1.59097	4.90314e-19	0.737841	8.09922e-05	-0.055789	0.832599	-0.149412	5.13901e-07	0.234494	0.0247684	0.144696	0.280943	0.292962	0.00186834	0.581982	9.8407e-11	fce-2	2
WBGene00001410	6.29822	4.44743e-268	1.91323	1.97467e-05	-0.266951	0.621575	-1.11529	0.0303884	0.134827	0.0778717	-0.0244487	0.934618	-0.224889	0.514796	-0.275782	0.259406	-0.500724	0.0256891	feh-1	4
WBGene00001411	10.3785	0	0.0719726	0.704934	0.826477	6.01291e-06	-0.356421	0.0841159	0.0443071	0.148434	0.652263	6.46369e-12	0.281747	0.015765	0.381856	2.03413e-05	0.268777	0.00276905	fem-1	5
WBGene00001412	11.1998	0	-1.43506	3.17999e-09	0.270584	0.329111	0.501644	0.0780584	0.0962449	0.0198503	0.62257	2.67918e-06	0.0503377	0.820321	-0.0385449	0.810724	1.13708	2.73399e-21	fem-2	2
WBGene00001413	10.6719	0	-0.909041	2.24503e-07	0.520252	0.00537147	0.365127	0.0758555	0.163438	1.48396e-08	0.107812	0.314112	0.0574295	0.70361	0.0888375	0.390886	0.529217	1.45252e-09	fem-3	2
WBGene00001414	6.27222	2.25612e-114	11.3869	7.35697e-51	-0.294852	0.761483	-2.82794	0.000656476	0.100135	0.41795	0.63752	0.0924442	0.518003	0.278321	0.522608	0.146522	-2.11139	7.9043e-10	fer-1	1
WBGene00001423	12.5046	0	-1.56894	2.85338e-06	1.23576	0.000450996	-0.389987	0.355022	0.149506	0.00807208	0.971398	8.49259e-08	0.116897	0.680259	-0.197112	0.30474	1.20698	3.09472e-13	fib-1	2
WBGene00001425	9.89184	0	-1.47845	1.46361e-10	-0.766525	0.00174447	0.894119	0.000470746	-0.231674	1.14069e-09	-0.869572	4.43851e-12	-0.429425	0.00450704	-0.323102	0.00744603	0.277495	0.0192362	fis-2	2
WBGene00001426	11.2358	0	-2.72927	1.95456e-59	0.467876	0.00985542	0.346429	0.0818129	-0.20125	2.7824e-13	-0.293737	0.00187113	-0.129947	0.299619	-0.0916583	0.348732	0.151925	0.0857056	fkb-1	2
WBGene00001427	12.5354	0	-2.99328	1.97377e-24	0.699759	0.0288573	0.703412	0.0389848	-0.0606572	0.247904	-0.435912	0.00899084	-0.00630976	0.982369	-0.181077	0.283981	1.20396	1.69895e-16	fkb-2	2
WBGene00001428	9.37502	0	-1.20357	0.00590118	-0.297944	0.561224	-0.688641	0.187885	-0.741896	1.23794e-26	-1.23745	1.06633e-07	-0.687471	0.0149802	-0.220514	0.375838	-0.825615	0.000122919	fkb-3	3
WBGene00001429	4.49206	7.04306e-51	0.615368	0.446701	-1.12407	0.195098	0.0629647	0.957914	-0.327175	0.00821179	-0.261643	0.571483	0.446476	0.410501	0.0749642	0.876704	-0.402141	0.301499	fkb-4	0
WBGene00001430	8.37829	0	-3.19979	8.76826e-22	-1.28433	0.000264463	0.298651	0.50003	-0.428162	4.62235e-16	-0.523413	0.00388085	-0.230173	0.341212	-0.0264058	0.903763	-0.436454	0.00803718	fkb-5	2
WBGene00001431	12.4216	0	-0.0252748	0.905464	1.00899	3.98417e-07	-0.528038	0.0156597	-0.103752	0.00124945	0.239553	0.0294009	0.036018	0.83947	0.109462	0.323733	0.361212	0.0002037	fkb-6	5
WBGene00001432	8.4005	9.00935e-280	2.83489	1.69423e-06	-3.33947	9.42653e-08	0.491576	0.537403	-0.713732	1.1584e-14	-0.700361	0.0286951	0.293975	0.5063	0.727381	0.0131785	-1.97099	1.67532e-12	fkb-7	4
WBGene00001433	7.79546	0	-3.32722	6.7413e-20	-0.547766	0.179269	0.114605	0.831895	-0.15248	0.0123081	-0.917919	2.2497e-06	-0.800624	0.000429323	-0.610314	0.00070475	-0.378845	0.0366885	fkb-8	2
WBGene00001434	5.16196	8.47694e-79	8.54631	2.01827e-22	-7.0841	4.20804e-11	2.28549	0.024388	0.230372	0.0873469	-0.533138	0.177341	0.152155	0.792611	0.198497	0.620139	-0.659029	0.0558955	fkh-2	4
WBGene00001435	9.12266	0	-3.18576	1.15363e-23	0.190996	0.619617	-0.228351	0.598545	0.140031	0.00891608	0.0263966	0.903227	-0.0446428	0.881425	0.1575	0.39771	0.0444231	0.811255	fkh-3	2
WBGene00001436	9.14418	0	-3.5148	1.24341e-19	0.515389	0.240481	-0.619347	0.190928	0.147009	0.0252378	-0.0678437	0.792142	-0.129086	0.694465	0.0676839	0.788342	-0.325754	0.108196	fkh-4	2
WBGene00001437	6.44621	1.57943e-187	-0.885503	0.116834	0.146265	0.832873	-0.463922	0.522313	-0.11809	0.206008	-0.127379	0.714028	0.0416348	0.934716	0.260175	0.398039	-0.573944	0.0364018	fkh-5	0
WBGene00001438	5.81613	1.0667e-274	-1.47068	0.000599941	-1.50399	0.000843396	-0.774026	0.132789	0.0302752	0.685093	0.0285638	0.916393	0.0576577	0.87627	0.199359	0.381803	-0.0860749	0.702387	fkh-6	3
WBGene00001439	9.74847	0	2.61314	2.69585e-16	-0.665045	0.0582282	-0.808169	0.0282896	-0.0621	0.271474	0.307924	0.0950254	0.41768	0.0509518	0.749907	2.79814e-06	-0.760678	1.72814e-06	fkh-7	1
WBGene00001440	8.42342	1.77615e-120	5.73502	4.95534e-11	-4.86366	1.3501e-07	0.569323	0.638895	-0.500904	0.000509478	-0.676548	0.183821	0.176336	0.821201	0.386781	0.447565	-1.34599	0.00209511	fkh-8	4
WBGene00001441	7.96227	0	1.53331	0.00252127	0.295669	0.625164	-1.38208	0.0152661	0.292216	0.00041077	0.774713	0.00567368	0.419228	0.249617	0.614831	0.019931	-0.312041	0.244921	fkh-9	1
WBGene00001442	4.59848	9.20892e-95	2.51658	2.51698e-05	-2.50118	0.000169689	0.81207	0.279747	-0.0279704	0.800785	-0.484471	0.143695	0.0193538	0.96995	-0.193383	0.549767	-0.205127	0.489439	fkh-10	4
WBGene00001443	11.3272	0	3.51061	1.13758e-36	0.979194	0.000934267	-1.75616	9.74708e-09	0.0363576	0.477229	1.04613	3.30991e-12	0.835319	2.26992e-06	0.859633	6.30624e-10	-0.769869	3.20356e-08	fli-1	1
WBGene00001444	8.56689	0	-0.351815	0.433448	-1.67519	0.000177784	1.02205	0.036957	0.118538	0.108433	-0.299478	0.235594	-0.409042	0.173165	-0.691291	0.00154508	0.0579743	0.814538	flp-1	3
WBGene00001445	4.88309	1.53473e-106	0.248142	0.647975	-1.56468	0.00388767	0.439691	0.511834	0.197415	0.0256672	0.645114	0.0329426	0.644725	0.0706596	0.279934	0.362788	1.06862	4.74277e-05	flp-2	0
WBGene00001446	5.99001	1.24541e-105	0.376598	0.589422	-2.45968	0.000379267	1.72878	0.0205263	0.316876	0.00365444	0.42799	0.275679	0.468763	0.338902	0.705154	0.0435025	0.858261	0.0101086	flp-3	3
WBGene00001447	5.3389	1.64518e-177	-0.537356	0.253775	-0.820316	0.101268	0.970648	0.0661517	0.15607	0.0423383	0.259631	0.344722	0.480577	0.118244	0.110066	0.697485	0.413967	0.0755559	flp-4	0
WBGene00001448	6.85391	1.17274e-283	2.10016	5.20798e-06	-2.1142	1.5724e-05	1.19122	0.0248762	0.0685854	0.414428	-0.150854	0.606242	0.1115	0.782001	-0.295206	0.252184	0.178701	0.47448	flp-5	4
WBGene00001449	9.77319	0	-0.871831	0.0198132	-2.6861	6.72118e-13	1.29615	0.00151964	0.266291	1.09935e-05	-0.0616374	0.801183	-0.30383	0.25844	-0.14931	0.496675	0.572532	0.00211806	flp-6	3
WBGene00001450	5.81273	3.07013e-206	-1.21307	0.00938912	-1.76606	0.000299025	1.65257	0.00128798	0.162796	0.0373126	0.184713	0.517593	0.105513	0.793282	-0.00536221	0.987347	0.524552	0.0237386	flp-7	3
WBGene00001451	6.54435	4.75522e-222	-1.01557	0.0482595	-1.59313	0.00293537	0.983131	0.0984782	0.113449	0.197675	-0.209934	0.497085	-0.170544	0.682154	-0.391292	0.15047	0.0885631	0.754204	flp-8	3
WBGene00001452	8.87821	0	0.613715	0.0718224	-2.39435	2.19708e-12	1.18668	0.00136685	-0.0864354	0.13274	-0.38243	0.0423463	-0.155214	0.555938	-0.100933	0.618546	-0.129088	0.473534	flp-9	3
WBGene00001453	8.1753	0	0.512288	0.124406	-1.1274	0.00102533	0.392281	0.333984	0.0849179	0.123432	0.190774	0.321256	0.0383065	0.899332	0.513979	0.00160663	-0.197802	0.244488	flp-10	4
WBGene00001454	7.05599	2.20497e-293	0.623793	0.184923	-0.61926	0.226488	0.776266	0.154587	0.0921033	0.258934	0.444567	0.0960458	0.264026	0.461051	-0.0458431	0.883857	0.761122	0.0010271	flp-11	0
WBGene00001455	7.38782	0	-2.65851	1.64682e-13	-1.55589	4.00141e-05	2.0232	3.33939e-07	0.196525	0.00106274	-0.49715	0.0140424	-0.196105	0.480224	-0.358282	0.0599483	0.298958	0.105495	flp-12	2
WBGene00001456	6.00071	6.50336e-197	-0.227769	0.666363	-2.31963	7.90013e-06	1.19689	0.0356881	0.0769088	0.386054	-0.279772	0.344279	-0.286844	0.443871	-0.018483	0.957042	0.296273	0.246165	flp-13	3
WBGene00001457	8.32204	0	-1.2944	0.00303143	-2.33465	1.77842e-07	1.67816	0.00044202	0.207814	0.00406553	-0.202054	0.4472	-0.114581	0.760853	-0.253517	0.30138	0.37163	0.0976987	flp-14	3
WBGene00001458	8.74429	0	2.33939	9.02878e-06	-3.80664	2.37767e-12	1.4779	0.0139389	-0.556652	5.7144e-11	-0.86606	0.0028831	0.313293	0.432361	0.570111	0.0392853	-0.59025	0.0272906	flp-15	4
WBGene00001459	7.59952	0	1.41977	1.14154e-05	-0.867506	0.013242	0.495309	0.209801	-0.105314	0.0556584	-0.136129	0.494747	-0.0158609	0.957811	0.113333	0.554015	-0.147963	0.39169	flp-16	1
WBGene00001460	6.25536	4.39115e-178	-1.36943	0.0131382	-1.36734	0.0198325	0.619163	0.369212	0.0916048	0.333402	0.284383	0.374799	0.0880963	0.856613	0.108858	0.74506	-0.104415	0.729297	flp-17	3
WBGene00001461	8.19634	0	-2.29355	7.82192e-09	-2.36868	7.43002e-09	1.63733	0.000193779	0.216122	0.000992508	0.47142	0.0351431	-0.0393037	0.917051	-0.251123	0.25956	0.271683	0.192465	flp-18	2
WBGene00001462	6.02228	1.22079e-205	0.493741	0.317644	-2.12286	2.12383e-05	0.939411	0.093555	0.216837	0.00657978	0.152838	0.613136	0.178806	0.64854	0.0316834	0.921776	0.526439	0.0290809	flp-19	3
WBGene00001463	5.77397	2.94649e-192	-0.869951	0.0816632	-0.978881	0.0678565	1.44254	0.00870953	-0.0158395	0.865075	-0.367578	0.194007	-0.320826	0.369749	-0.454198	0.0738048	0.0306014	0.912408	flp-20	0
WBGene00001464	6.0321	7.2727e-127	2.42415	7.30792e-05	-2.58618	7.52699e-05	1.31489	0.0674328	0.226121	0.0294493	0.51616	0.142458	0.21952	0.662281	-0.349113	0.311593	0.260862	0.426656	flp-21	4
WBGene00001465	5.47801	1.62005e-114	-1.65715	0.00355145	0.463803	0.477974	-0.964881	0.153208	0.682751	2.0548e-13	0.600441	0.069108	0.0331155	0.952327	0.09302	0.805723	0.494037	0.0984754	flr-1	0
WBGene00001466	5.13571	1.85392e-96	2.72713	1.94581e-05	-2.57016	0.000302777	1.65882	0.0256587	-0.255749	0.0156496	-0.473323	0.187138	0.0779754	0.88759	-0.111989	0.767579	-0.258712	0.424854	flr-2	4
WBGene00001468	4.3081	1.73043e-53	-3.68769	3.75563e-07	-0.453792	0.59879	-0.92047	0.310513	0.292135	0.0134387	-0.250245	0.563102	-0.465837	0.368672	-0.285639	0.473882	0.0423493	0.914994	flr-4	2
WBGene00001470	11.1975	0	2.27288	9.31324e-10	-0.320758	0.459734	-1.46031	0.00037994	-0.506807	2.48993e-17	0.200659	0.373267	0.487733	0.0502665	0.821635	1.12169e-05	-1.65434	1.12682e-19	baz-2	4
WBGene00001475	10.2971	0	11.0954	1.22623e-68	-4.7925	2.17885e-12	-1.01002	0.20294	-0.508546	5.27395e-07	-0.072962	0.85753	0.814445	0.0447325	1.03329	0.000872981	-3.17762	3.86978e-26	fmi-1	1
WBGene00001476	8.06034	4.13595e-237	-2.71651	6.9444e-06	-0.545289	0.43482	0.855597	0.248223	0.951528	2.52786e-23	-0.543204	0.112031	-1.13837	0.00292513	-0.624898	0.0463703	-1.26804	1.58944e-05	fmo-1	2
[truncated: 13,125 more rows]
