# Supplementary material for: Similarities and differences in the gene expression signatures of physiological age versus future lifespan
Source: Aging Cell. 2024 Dec 6;24(4):e14428. doi: 10.1111/acel.14428 (PMC11984696; doi:10.1111/acel.14428)
Supplement: Supplementary file 2 — Appendix S2. [file ACEL-24-e14428-s001.xlsx]

## Sheet: lin-4pGFP_sorts
	H_lin4_1			L_lin4_1			H_lin4_2			L_lin4_2
Day	total_alive	death_events	censorship_events	total_alive	death_events	censorship_events	total_alive	death_events	censorship_events	total_alive	death_events	censorship_events
5	74	0	0	97	0	0	108	0	0	115	0	0
6	73	1	0	93	2	2	104	4	0	70	44	0
7	73	0	0	75	18	0	89	15	0	41	29	0
8	72	1	0	62	13	0	79	10	0	27	14	0
9	67	5	0	42	20	0	72	7	0	13	14	1
10	60	7	0	33	9	0	58	12	2	8	5	0
11	42	18	0	14	19	0	48	10	0	3	5	0
12	23	19	0	9	5	0	41	7	0	1	2	0
13	14	9	0	7	2	0	30	8	3	1	0	0
14	6	8	0	3	4	0	18	12	0	1	0	0
15	2	4	0	2	1	0	10	8	0	1	0	0
16	0	2	0	0	2	0	3	7	0	0	1	0
17	0	0	0	0	0	0	2	1	0	0	0	0
18	0	0	0	0	0	0	2	0	0	0	0	0
19	0	0	0	0	0	0	1	1	0	0	0	0
20	0	0	0	0	0	0	1	0	0	0	0	0
21	0	0	0	0	0	0	0	1	0	0	0	0

## Sheet: mir-243pGFP_sorts
	H_mir243_1			L_mir243_1			H_mir243_2			L_mir243_2
Day	total_alive	death_events	censorship_events	total_alive	death_events	censorship_events	total_alive	death_events	censorship_events	total_alive	death_events	censorship_events
5	67	0	0	70	0	0	75	0	0	90	0	0
6	65	1	1	58	8	4	67	7	1	77	11	2
7	65	0	0	34	24	0	65	2	0	42	35	0
8	61	4	0	21	13	0	53	11	1	28	14	0
9	59	2	0	17	4	0	47	6	0	22	5	1
10	55	4	0	16	1	0	37	10	0	13	9	0
11	43	7	5	13	3	0	22	15	0	7	6	0
12	35	8	0	12	1	0	10	12	0	1	6	0
13	26	9	0	11	1	0	4	6	0	0	1	0
14	20	6	0	7	4	0	1	3	0	0	0	0
15	11	9	0	3	4	0	0	1	0	0	0	0
16	5	6	0	2	1	0	0	0	0	0	0	0
17	0	5	0	2	0	0	0	0	0	0	0	0
18	0	0	0	1	1	0	0	0	0	0	0	0
19	0	0	0	0	1	0	0	0	0	0	0	0
20	0	0	0	0	0	0	0	0	0	0	0	0
21	0	0	0	0	0	0	0	0	0	0	0	0

## Sheet: mir-240786pGFP_sorts
	H_mir240786_1			L_mir240786_1			H_mir240786_2			L_mir240786_2
Day	total_alive	death_events	censorship_events	total_alive	death_events	censorship_events	total_alive	death_events	censorship_events	total_alive	death_events	censorship_events
5	115	0	0	56	0	0	100	0	0	125	0	0
6	105	8	2	56	0	0	90	9	1	125	0	0
7	55	50	0	56	0	0	60	30	0	123	2	0
8	24	31	0	55	1	0	25	35	0	114	7	2
9	15	9	0	54	1	0	16	9	0	104	10	0
10	15	0	0	53	0	1	15	1	0	100	4	0
11	15	0	0	52	1	0	15	0	0	95	5	0
12	15	0	0	52	0	0	13	2	0	90	5	0
13	15	0	0	51	1	0	11	2	0	84	6	0
14	14	1	0	49	2	0	8	3	0	78	6	0
15	11	3	0	43	6	0	5	3	0	75	3	0
16	9	2	0	34	9	0	4	1	0	59	16	0
17	8	1	0	31	3	0	3	1	0	36	23	0
18	3	5	0	22	9	0	1	2	0	21	15	0
19	2	1	0	14	8	0	0	1	0	8	13	0
20	0	2	0	10	4	0	0	0	0	3	5	0
21	0	0	0	8	2	0	0	0	0	0	3	0
22	0	0	0	4	4	0	0	0	0	0	0	0
23	0	0	0	1	3	0	0	0	0	0	0	0
24	0	0	0	0	1	0	0	0	0	0	0	0

## Sheet: autofluorescence_sorts
	H_autofluor_1			L_autofluor_1			H_autofluor_2			L_autofluor_2
Day	total_alive	death_events	censorship_events	total_alive	death_events	censorship_events	total_alive	death_events	censorship_events	total_alive	death_events	censorship_events
5	121	0	0	85	0	0	111	0	0	68	0	0
6	116	5	0	84	1	0	101	10	0	67	1	0
7	85	31	0	78	6	0	60	41	0	65	2	0
8	63	22	0	69	9	0	36	22	2	61	4	0
9	26	37	0	57	12	0	32	4	0	57	4	0
10	7	19	0	47	10	0	28	4	0	52	5	0
11	1	6	0	33	14	0	24	4	0	49	1	2
12	0	1	0	24	9	0	18	6	0	42	7	0
13	0	0	0	14	10	0	12	6	0	38	4	0
14	0	0	0	4	10	0	8	4	0	31	7	0
15	0	0	0	4	0	0	7	1	0	21	9	1
16	0	0	0	1	3	0	5	2	0	12	9	0
17	0	0	0	1	0	0	2	3	0	8	4	0
18	0	0	0	0	1	0	1	1	0	7	1	0
19	0	0	0	0	0	0	1	0	0	5	2	0
20	0	0	0	0	0	0	1	0	0	4	1	0
21	0	0	0	0	0	0	0	1	0	0	4	0
